# Supplementary material for: Peroxisomal β-oxidation enzyme, DECR2, regulates lipid metabolism and promotes treatment resistance in advanced prostate cancer
Source: Br J Cancer. 2024 Jan 12;130(5):741–54. doi: 10.1038/s41416-023-02557-8 (PMC10912652; doi:10.1038/s41416-023-02557-8)
Supplement: Supplementary file 2 — Supplementary Data Table 1 [file 41416_2023_2557_MOESM2_ESM.xlsx]

## Sheet: Sample statistics
SampleID	SampleName	Cell_line	Treatment	Timepoint	RIN	Number of 2x98bp Read Pairs (million)	Aligned to Human Genome (% of reads)
21-01587	VC1	V16D	Control	72 h	10	19.3	90.85
21-01588	VC2	V16D	Control	72 h	10	19.6	91.21
21-01589	VC3	V16D	Control	72 h	10	18	91.34
21-01590	VC4	V16D	Control	72 h	10	14.4	91.01
21-01591	VC5	V16D	Control	72 h	10	16.7	91.01
21-01592	VC6	V16D	Control	72 h	10	15.9	91.57
21-01593	VD1	V16D	DECR2	72 h	10	18.4	91.19
21-01594	VD2	V16D	DECR2	72 h	10	15	91.23
21-01595	VD3	V16D	DECR2	72 h	10	14.9	91.1
21-01596	VD4	V16D	DECR2	72 h	10	19.1	91.05
21-01597	VD5	V16D	DECR2	72 h	10	16.2	91.23
21-01598	VD6	V16D	DECR2	72 h	10	15.5	90.97
21-01599	MC1	MR49F	Control	72 h	9.8	16.1	92.98
21-01600	MC2	MR49F	Control	72 h	10	16.3	92.89
21-01601	MC3	MR49F	Control	72 h	10	17	93.01
21-01602	MC4	MR49F	Control	72 h	10	16.9	92.87
21-01603	MC5	MR49F	Control	72 h	10	19.1	92.66
21-01604	MC6	MR49F	Control	72 h	10	16.1	92.9
21-01605	MD1	MR49F	DECR2	72 h	10	15.6	93
21-01606	MD2	MR49F	DECR2	72 h	10	15.8	92.82
21-01607	MD3	MR49F	DECR2	72 h	10	14.9	91.83
21-01608	MD4	MR49F	DECR2	72 h	10	13	92.46
21-01609	MD5	MR49F	DECR2	72 h	10	18.9	92.51
21-01610	MD6	MR49F	DECR2	72 h	10	17.5	92.66

## Sheet: DECR2 KD DEGs
	Note: Postivie fold change indicates increase in DECR2 knockdown cells relative to control
Ensembl ID	LogFC	AveExpr	t	P.Value	adj.P.Val (FDR)	B	Gene Name	Gene biotype	Entrezgene ID	Description
ENSG00000153179	-1.94807	8.93223	-81.9624	1.8525e-40	2.78098e-36	81.7072	RASSF3	protein_coding	283349	Ras association domain family member 3 [Source:HGNC Symbol;Acc:HGNC:14271]
ENSG00000141424	-1.93434	6.7349	-56.2148	5.76802e-35	4.32947e-31	69.4703	SLC39A6	protein_coding	25800	solute carrier family 39 member 6 [Source:HGNC Symbol;Acc:HGNC:18607]
ENSG00000166402	-2.20184	5.5201	-53.0867	3.90875e-34	1.95594e-30	67.0296	TUB	protein_coding	7275	TUB bipartite transcription factor [Source:HGNC Symbol;Acc:HGNC:12406]
ENSG00000111684	-1.64542	5.82093	-48.1773	9.9522e-33	3.73506e-29	64.3379	LPCAT3	protein_coding	10162	lysophosphatidylcholine acyltransferase 3 [Source:HGNC Symbol;Acc:HGNC:30244]
ENSG00000132507	-1.19858	8.17703	-44.4295	1.47341e-31	4.42377e-28	62.1133	EIF5A	protein_coding	1984	eukaryotic translation initiation factor 5A [Source:HGNC Symbol;Acc:HGNC:3300]
ENSG00000198380	-1.17222	6.42747	-43.6736	2.6058e-31	6.51972e-28	61.4208	GFPT1	protein_coding	2673	glutamine--fructose-6-phosphate transaminase 1 [Source:HGNC Symbol;Acc:HGNC:4241]
ENSG00000174437	-1.05386	8.66847	-42.0425	9.21837e-31	1.97694e-27	60.3115	ATP2A2	protein_coding	488	ATPase sarcoplasmic/endoplasmic reticulum Ca2+ transporting 2 [Source:HGNC Symbol;Acc:HGNC:812]
ENSG00000080493	1.46988	5.22206	39.9808	4.87942e-30	9.15623e-27	58.2967	SLC4A4	protein_coding	8671	solute carrier family 4 member 4 [Source:HGNC Symbol;Acc:HGNC:11030]
ENSG00000013306	-1.19324	7.16431	-39.2019	9.35702e-30	1.56075e-26	57.9798	SLC25A39	protein_coding	51629	solute carrier family 25 member 39 [Source:HGNC Symbol;Acc:HGNC:24279]
ENSG00000197451	-1.0923	6.55713	-38.708	1.42316e-29	2.13645e-26	57.5335	HNRNPAB	protein_coding	3182	heterogeneous nuclear ribonucleoprotein A/B [Source:HGNC Symbol;Acc:HGNC:5034]
ENSG00000100528	-1.16055	6.45263	-37.0475	6.05705e-29	7.69654e-26	56.0999	CNIH1	protein_coding	10175	cornichon family AMPA receptor auxiliary protein 1 [Source:HGNC Symbol;Acc:HGNC:19431]
ENSG00000196549	-0.856293	9.44332	-36.9756	6.45789e-29	7.69654e-26	56.0716	MME	protein_coding	4311	membrane metalloendopeptidase [Source:HGNC Symbol;Acc:HGNC:7154]
ENSG00000104635	-1.22515	6.70524	-36.9403	6.665e-29	7.69654e-26	56.0196	SLC39A14	protein_coding	23516	solute carrier family 39 member 14 [Source:HGNC Symbol;Acc:HGNC:20858]
ENSG00000012174	-1.40745	5.74479	-36.4605	1.02577e-28	1.09992e-25	55.4965	MBTPS2	protein_coding	51360	membrane bound transcription factor peptidase, site 2 [Source:HGNC Symbol;Acc:HGNC:15455]
ENSG00000112972	0.996372	7.56471	36.2557	1.23515e-28	1.23614e-25	55.4287	HMGCS1	protein_coding	3157	3-hydroxy-3-methylglutaryl-CoA synthase 1 [Source:HGNC Symbol;Acc:HGNC:5007]
ENSG00000164649	-1.1899	6.17028	-35.2355	3.16277e-28	2.96747e-25	54.451	CDCA7L	protein_coding	55536	cell division cycle associated 7 like [Source:HGNC Symbol;Acc:HGNC:30777]
ENSG00000160131	-1.20551	5.39639	-34.8702	4.45671e-28	3.71689e-25	54.0152	VMA21	protein_coding	203547	vacuolar ATPase assembly factor VMA21 [Source:HGNC Symbol;Acc:HGNC:22082]
ENSG00000243955	1.73895	4.07446	34.9476	4.14309e-28	3.65859e-25	53.7027	GSTA1	protein_coding	2938	glutathione S-transferase alpha 1 [Source:HGNC Symbol;Acc:HGNC:4626]
ENSG00000113758	-0.889221	7.13958	-34.232	8.1811e-28	6.46393e-25	53.542	DBN1	protein_coding	1627	drebrin 1 [Source:HGNC Symbol;Acc:HGNC:2695]
ENSG00000078668	-1.06492	6.40559	-34.1494	8.85712e-28	6.64815e-25	53.4488	VDAC3	protein_coding	7419	voltage dependent anion channel 3 [Source:HGNC Symbol;Acc:HGNC:12674]
ENSG00000145907	-0.781987	7.84383	-33.818	1.22019e-27	8.72259e-25	53.14	G3BP1	protein_coding	10146	G3BP stress granule assembly factor 1 [Source:HGNC Symbol;Acc:HGNC:30292]
ENSG00000137409	-0.96594	6.6674	-33.552	1.58142e-27	1.0791e-24	52.881	MTCH1	protein_coding	23787	mitochondrial carrier 1 [Source:HGNC Symbol;Acc:HGNC:17586]
ENSG00000118985	1.48336	7.38597	33.4083	1.82086e-27	1.18847e-24	52.7433	ELL2	protein_coding	22936	elongation factor for RNA polymerase II 2 [Source:HGNC Symbol;Acc:HGNC:17064]
ENSG00000120519	1.38597	6.16457	33.1	2.46816e-27	1.54383e-24	52.4211	SLC10A7	protein_coding	84068	solute carrier family 10 member 7 [Source:HGNC Symbol;Acc:HGNC:23088]
ENSG00000171307	-1.31987	4.84314	-32.1205	6.60666e-27	3.96717e-24	51.2627	ZDHHC16	protein_coding	84287	zinc finger DHHC-type palmitoyltransferase 16 [Source:HGNC Symbol;Acc:HGNC:20714]
ENSG00000196091	1.38451	5.33789	31.7281	9.87877e-27	5.70385e-24	50.9937	MYBPC1	protein_coding	4604	myosin binding protein C1 [Source:HGNC Symbol;Acc:HGNC:7549]
ENSG00000123643	-1.24028	5.31645	-31.0566	1.98833e-26	1.10551e-23	50.2935	SLC36A1	protein_coding	206358	solute carrier family 36 member 1 [Source:HGNC Symbol;Acc:HGNC:18761]
ENSG00000125686	-0.902469	6.95492	-30.858	2.45205e-26	1.31465e-23	50.1448	MED1	protein_coding	5469	mediator complex subunit 1 [Source:HGNC Symbol;Acc:HGNC:9234]
ENSG00000173456	-1.00329	6.29331	-30.7594	2.72232e-26	1.40923e-23	50.0433	RNF26	protein_coding	79102	ring finger protein 26 [Source:HGNC Symbol;Acc:HGNC:14646]
ENSG00000169604	-1.88431	3.88458	-30.5522	3.39429e-26	1.6985e-23	49.1705	ANTXR1	protein_coding	84168	ANTXR cell adhesion molecule 1 [Source:HGNC Symbol;Acc:HGNC:21014]
ENSG00000257103	-0.826795	6.45602	-29.2995	1.32851e-25	6.43343e-23	48.4599	LSM14A	protein_coding	26065	LSM14A mRNA processing body assembly factor [Source:HGNC Symbol;Acc:HGNC:24489]
ENSG00000179195	-0.860114	8.05715	-29.0872	1.6833e-25	7.65748e-23	48.1828	ZNF664	protein_coding	144348	zinc finger protein 664 [Source:HGNC Symbol;Acc:HGNC:25406]
ENSG00000138413	0.929367	8.40999	29.0905	1.67702e-25	7.65748e-23	48.1764	IDH1	protein_coding	3417	isocitrate dehydrogenase (NADP(+)) 1 [Source:HGNC Symbol;Acc:HGNC:5382]
ENSG00000065457	-1.06602	4.84331	-29.0259	1.80272e-25	7.95956e-23	48.0752	ADAT1	protein_coding	23536	adenosine deaminase tRNA specific 1 [Source:HGNC Symbol;Acc:HGNC:228]
ENSG00000198663	-0.695035	6.559	-28.0359	5.56434e-25	2.38662e-22	47.0219	C6orf89	protein_coding	221477	chromosome 6 open reading frame 89 [Source:HGNC Symbol;Acc:HGNC:21114]
ENSG00000163812	0.664598	7.26539	27.7754	7.53126e-25	3.14054e-22	46.6948	ZDHHC3	protein_coding	51304	zinc finger DHHC-type palmitoyltransferase 3 [Source:HGNC Symbol;Acc:HGNC:18470]
ENSG00000165424	1.01846	5.38797	27.4589	1.09172e-24	4.26014e-22	46.3546	ZCCHC24	protein_coding	219654	zinc finger CCHC-type containing 24 [Source:HGNC Symbol;Acc:HGNC:26911]
ENSG00000085491	-1.43977	4.69012	-27.5298	1.00425e-24	4.07452e-22	46.349	SLC25A24	protein_coding	29957	solute carrier family 25 member 24 [Source:HGNC Symbol;Acc:HGNC:20662]
ENSG00000065427	-0.65877	7.29458	-27.4473	1.10675e-24	4.26014e-22	46.3073	KARS1	protein_coding	3735	lysyl-tRNA synthetase 1 [Source:HGNC Symbol;Acc:HGNC:6215]
ENSG00000128641	1.25191	4.77217	27.1994	1.48456e-24	5.57156e-22	46.0099	MYO1B	protein_coding	4430	myosin IB [Source:HGNC Symbol;Acc:HGNC:7596]
ENSG00000186260	-0.971641	5.73299	-27.0814	1.70873e-24	6.25644e-22	45.9143	MRTFB	protein_coding	57496	myocardin related transcription factor B [Source:HGNC Symbol;Acc:HGNC:29819]
ENSG00000144959	1.07442	4.67485	26.9529	1.99286e-24	6.9574e-22	45.6987	NCEH1	protein_coding	57552	neutral cholesterol ester hydrolase 1 [Source:HGNC Symbol;Acc:HGNC:29260]
ENSG00000156398	-1.12946	5.28331	-26.8352	2.29575e-24	7.65862e-22	45.6106	SFXN2	protein_coding	118980	sideroflexin 2 [Source:HGNC Symbol;Acc:HGNC:16086]
ENSG00000072042	0.800144	8.42096	26.9005	2.12231e-24	7.24092e-22	45.6099	RDH11	protein_coding	51109	retinol dehydrogenase 11 [Source:HGNC Symbol;Acc:HGNC:17964]
ENSG00000070526	1.14447	7.53792	26.5994	3.05282e-24	9.96281e-22	45.2749	ST6GALNAC1	protein_coding	55808	ST6 N-acetylgalactosaminide alpha-2,6-sialyltransferase 1 [Source:HGNC Symbol;Acc:HGNC:23614]
ENSG00000134240	2.47287	7.48808	26.2785	4.51695e-24	1.44273e-21	44.8949	HMGCS2	protein_coding	3158	3-hydroxy-3-methylglutaryl-CoA synthase 2 [Source:HGNC Symbol;Acc:HGNC:5008]
ENSG00000162545	-2.12876	4.37034	-26.2529	4.66148e-24	1.45788e-21	44.8079	CAMK2N1	protein_coding	55450	calcium/calmodulin dependent protein kinase II inhibitor 1 [Source:HGNC Symbol;Acc:HGNC:24190]
ENSG00000163904	-1.1188	6.10393	-26.153	5.27108e-24	1.61489e-21	44.7821	SENP2	protein_coding	59343	SUMO specific peptidase 2 [Source:HGNC Symbol;Acc:HGNC:23116]
ENSG00000166181	-0.866255	6.98342	-26.0392	6.06688e-24	1.82152e-21	44.6037	API5	protein_coding	8539	apoptosis inhibitor 5 [Source:HGNC Symbol;Acc:HGNC:594]
ENSG00000064787	2.22525	2.86554	26.9708	1.95038e-24	6.9574e-22	44.5574	BCAS1	protein_coding	8537	brain enriched myelin associated protein 1 [Source:HGNC Symbol;Acc:HGNC:974]
ENSG00000107669	-0.869659	5.1675	-25.8602	7.57597e-24	2.23001e-21	44.4237	ATE1	protein_coding	11101	arginyltransferase 1 [Source:HGNC Symbol;Acc:HGNC:782]
ENSG00000164125	0.961309	4.89321	25.779	8.38418e-24	2.42045e-21	44.3214	GASK1B	protein_coding	51313	golgi associated kinase 1B [Source:HGNC Symbol;Acc:HGNC:25312]
ENSG00000156011	0.663935	6.32185	25.6747	9.55261e-24	2.70573e-21	44.1725	PSD3	protein_coding	23362	pleckstrin and Sec7 domain containing 3 [Source:HGNC Symbol;Acc:HGNC:19093]
ENSG00000158158	-0.889773	4.91766	-25.4688	1.23771e-23	3.37827e-21	43.9254	CNNM4	protein_coding	26504	cyclin and CBS domain divalent metal cation transport mediator 4 [Source:HGNC Symbol;Acc:HGNC:105]
ENSG00000124107	1.502	3.86874	25.5087	1.17696e-23	3.27194e-21	43.8909	SLPI	protein_coding	6590	secretory leukocyte peptidase inhibitor [Source:HGNC Symbol;Acc:HGNC:11092]
ENSG00000083937	-1.02536	5.33282	-25.3601	1.42035e-23	3.80756e-21	43.8021	CHMP2B	protein_coding	25978	charged multivesicular body protein 2B [Source:HGNC Symbol;Acc:HGNC:24537]
ENSG00000119729	-1.06199	4.63798	-25.3322	1.47137e-23	3.87512e-21	43.7261	RHOQ	protein_coding	23433	ras homolog family member Q [Source:HGNC Symbol;Acc:HGNC:17736]
ENSG00000131844	0.73246	8.19333	25.1738	1.80006e-23	4.65904e-21	43.4528	MCCC2	protein_coding	64087	methylcrotonyl-CoA carboxylase subunit 2 [Source:HGNC Symbol;Acc:HGNC:6937]
ENSG00000145632	1.45107	3.90168	25.1596	1.83297e-23	4.66383e-21	43.3437	PLK2	protein_coding	10769	polo like kinase 2 [Source:HGNC Symbol;Acc:HGNC:19699]
ENSG00000215114	-1.16911	4.91365	-24.8806	2.62196e-23	6.56014e-21	43.1786	UBXN2B	protein_coding	137886	UBX domain protein 2B [Source:HGNC Symbol;Acc:HGNC:27035]
ENSG00000139613	-0.69877	7.22188	-24.7111	3.26488e-23	8.03483e-21	42.8922	SMARCC2	protein_coding	6601	SWI/SNF related, matrix associated, actin dependent regulator of chromatin subfamily c member 2 [Source:HGNC Symbol;Acc:HGNC:11105]
ENSG00000137266	0.829707	5.67876	24.5389	4.08546e-23	9.8921e-21	42.7402	SLC22A23	protein_coding	63027	solute carrier family 22 member 23 [Source:HGNC Symbol;Acc:HGNC:21106]
ENSG00000127022	-0.608739	9.71447	-24.5265	4.15182e-23	9.89319e-21	42.5472	CANX	protein_coding	821	calnexin [Source:HGNC Symbol;Acc:HGNC:1473]
ENSG00000131876	-1.08983	5.90514	-24.365	5.13061e-23	1.20345e-20	42.5061	SNRPA1	protein_coding	6627	small nuclear ribonucleoprotein polypeptide A' [Source:HGNC Symbol;Acc:HGNC:11152]
ENSG00000115762	0.621395	7.29157	24.2232	6.18405e-23	1.42823e-20	42.2413	PLEKHB2	protein_coding	55041	pleckstrin homology domain containing B2 [Source:HGNC Symbol;Acc:HGNC:19236]
ENSG00000153561	-0.519051	7.29763	-24.1346	6.95405e-23	1.58173e-20	42.1228	RMND5A	protein_coding	64795	required for meiotic nuclear division 5 homolog A [Source:HGNC Symbol;Acc:HGNC:25850]
ENSG00000101558	-0.593715	6.30045	-23.6995	1.24364e-22	2.74551e-20	41.5898	VAPA	protein_coding	9218	VAMP associated protein A [Source:HGNC Symbol;Acc:HGNC:12648]
ENSG00000136783	-0.776833	6.05969	-23.6671	1.29908e-22	2.82635e-20	41.5626	NIPSNAP3A	protein_coding	25934	nipsnap homolog 3A [Source:HGNC Symbol;Acc:HGNC:23619]
ENSG00000074695	-0.686559	7.89577	-23.6093	1.40466e-22	3.0124e-20	41.383	LMAN1	protein_coding	3998	lectin, mannose binding 1 [Source:HGNC Symbol;Acc:HGNC:6631]
ENSG00000248144	1.92891	2.37314	24.1055	7.22755e-23	1.6194e-20	41.08	ADH1C	protein_coding	126	alcohol dehydrogenase 1C (class I), gamma polypeptide [Source:HGNC Symbol;Acc:HGNC:251]
ENSG00000147364	-0.761826	5.8699	-23.222	2.38006e-22	5.03231e-20	40.9626	FBXO25	protein_coding	26260	F-box protein 25 [Source:HGNC Symbol;Acc:HGNC:13596]
ENSG00000126746	-0.838059	5.54678	-23.1193	2.7408e-22	5.71457e-20	40.8384	ZNF384	protein_coding	171017	zinc finger protein 384 [Source:HGNC Symbol;Acc:HGNC:11955]
ENSG00000156113	0.714542	7.49339	22.9728	3.3555e-22	6.90037e-20	40.5191	KCNMA1	protein_coding	3778	potassium calcium-activated channel subfamily M alpha 1 [Source:HGNC Symbol;Acc:HGNC:6284]
ENSG00000108669	0.620971	5.64379	22.8215	4.13983e-22	8.17726e-20	40.4162	CYTH1	protein_coding	9267	cytohesin 1 [Source:HGNC Symbol;Acc:HGNC:9501]
ENSG00000124942	0.621158	9.26293	22.955	3.43915e-22	6.95219e-20	40.4148	AHNAK	protein_coding	79026	AHNAK nucleoprotein [Source:HGNC Symbol;Acc:HGNC:347]
ENSG00000115677	-0.395622	9.96763	-22.9479	3.47332e-22	6.95219e-20	40.3765	HDLBP	protein_coding	3069	high density lipoprotein binding protein [Source:HGNC Symbol;Acc:HGNC:4857]
ENSG00000166002	0.737015	5.74978	22.6627	5.16855e-22	1.00767e-19	40.1874	SMCO4	protein_coding	56935	single-pass membrane protein with coiled-coil domains 4 [Source:HGNC Symbol;Acc:HGNC:24810]
ENSG00000166783	-0.819056	5.52397	-22.4975	6.51969e-22	1.25479e-19	39.9696	MARF1	protein_coding	9665	meiosis regulator and mRNA stability factor 1 [Source:HGNC Symbol;Acc:HGNC:29562]
ENSG00000081181	0.582078	6.48436	22.4442	7.02891e-22	1.33567e-19	39.8276	ARG2	protein_coding	384	arginase 2 [Source:HGNC Symbol;Acc:HGNC:664]
ENSG00000170185	-0.832939	4.62051	-22.2876	8.77679e-22	1.55008e-19	39.6892	USP38	protein_coding	84640	ubiquitin specific peptidase 38 [Source:HGNC Symbol;Acc:HGNC:20067]
ENSG00000134247	-0.608551	6.65226	-22.3474	8.06193e-22	1.49414e-19	39.6795	PTGFRN	protein_coding	5738	prostaglandin F2 receptor inhibitor [Source:HGNC Symbol;Acc:HGNC:9601]
ENSG00000112378	0.668293	6.88385	22.3168	8.41935e-22	1.54136e-19	39.6202	PERP	protein_coding	64065	p53 apoptosis effector related to PMP22 [Source:HGNC Symbol;Acc:HGNC:17637]
ENSG00000104763	0.817526	6.3631	22.2902	8.74439e-22	1.55008e-19	39.6167	ASAH1	protein_coding	427	N-acylsphingosine amidohydrolase 1 [Source:HGNC Symbol;Acc:HGNC:735]
ENSG00000116133	0.638556	9.73409	22.3856	7.63704e-22	1.43309e-19	39.5838	DHCR24	protein_coding	1718	24-dehydrocholesterol reductase [Source:HGNC Symbol;Acc:HGNC:2859]
ENSG00000129625	0.485612	7.51976	22.3044	8.56918e-22	1.54989e-19	39.5654	REEP5	protein_coding	7905	receptor accessory protein 5 [Source:HGNC Symbol;Acc:HGNC:30077]
ENSG00000065328	-0.679079	5.80558	-22.0003	1.32362e-21	2.31049e-19	39.2385	MCM10	protein_coding	55388	minichromosome maintenance 10 replication initiation factor [Source:HGNC Symbol;Acc:HGNC:18043]
ENSG00000094804	-0.655151	6.20453	-21.9536	1.41572e-21	2.44285e-19	39.1419	CDC6	protein_coding	990	cell division cycle 6 [Source:HGNC Symbol;Acc:HGNC:1744]
ENSG00000165097	-0.715905	5.33333	-21.8707	1.59581e-21	2.72231e-19	39.0802	KDM1B	protein_coding	221656	lysine demethylase 1B [Source:HGNC Symbol;Acc:HGNC:21577]
ENSG00000197635	1.09146	5.02945	21.8336	1.6836e-21	2.8398e-19	39.039	DPP4	protein_coding	1803	dipeptidyl peptidase 4 [Source:HGNC Symbol;Acc:HGNC:3009]
ENSG00000149177	-1.03609	5.70344	-21.6369	2.24106e-21	3.697e-19	38.7191	PTPRJ	protein_coding	5795	protein tyrosine phosphatase receptor type J [Source:HGNC Symbol;Acc:HGNC:9673]
ENSG00000054690	0.684381	6.66543	21.6446	2.21592e-21	3.69616e-19	38.6549	PLEKHH1	protein_coding	57475	pleckstrin homology, MyTH4 and FERM domain containing H1 [Source:HGNC Symbol;Acc:HGNC:17733]
ENSG00000133059	0.672904	5.87699	21.5859	2.41442e-21	3.9397e-19	38.6251	DSTYK	protein_coding	25778	dual serine/threonine and tyrosine protein kinase [Source:HGNC Symbol;Acc:HGNC:29043]
ENSG00000151025	-0.622186	7.10778	-21.5275	2.63003e-21	4.24538e-19	38.4533	GPR158	protein_coding	57512	G protein-coupled receptor 158 [Source:HGNC Symbol;Acc:HGNC:23689]
ENSG00000096433	-0.552585	7.13112	-21.441	2.98598e-21	4.76867e-19	38.3221	ITPR3	protein_coding	3710	inositol 1,4,5-trisphosphate receptor type 3 [Source:HGNC Symbol;Acc:HGNC:6182]
ENSG00000154153	0.796793	5.29406	21.3495	3.41734e-21	5.34387e-19	38.3152	RETREG1	protein_coding	54463	reticulophagy regulator 1 [Source:HGNC Symbol;Acc:HGNC:25964]
ENSG00000047644	0.711776	5.7397	21.3419	3.45583e-21	5.34834e-19	38.2742	WWC3	protein_coding	55841	WWC family member 3 [Source:HGNC Symbol;Acc:HGNC:29237]
ENSG00000166848	-1.01138	6.15517	-21.2788	3.79386e-21	5.75287e-19	38.1547	TERF2IP	protein_coding	54386	TERF2 interacting protein [Source:HGNC Symbol;Acc:HGNC:19246]
ENSG00000088247	-0.523444	7.95606	-21.3535	3.39686e-21	5.34387e-19	38.1451	KHSRP	protein_coding	8570	KH-type splicing regulatory protein [Source:HGNC Symbol;Acc:HGNC:6316]
ENSG00000164237	0.686888	7.5423	21.2822	3.77494e-21	5.75287e-19	38.0597	CMBL	protein_coding	134147	carboxymethylenebutenolidase homolog [Source:HGNC Symbol;Acc:HGNC:25090]
ENSG00000101350	0.503672	7.61132	21.2363	4.04046e-21	6.06554e-19	37.9863	KIF3B	protein_coding	9371	kinesin family member 3B [Source:HGNC Symbol;Acc:HGNC:6320]
ENSG00000182934	-0.57605	7.19298	-21.1743	4.43008e-21	6.58459e-19	37.9181	SRPRA	protein_coding	6734	SRP receptor subunit alpha [Source:HGNC Symbol;Acc:HGNC:11307]
ENSG00000183723	-0.523498	7.29715	-21.058	5.26822e-21	7.75358e-19	37.736	CMTM4	protein_coding	146223	CKLF like MARVEL transmembrane domain containing 4 [Source:HGNC Symbol;Acc:HGNC:19175]
ENSG00000135333	1.05711	4.12454	20.9343	6.3409e-21	9.15284e-19	37.7088	EPHA7	protein_coding	2045	EPH receptor A7 [Source:HGNC Symbol;Acc:HGNC:3390]
ENSG00000151365	1.89542	3.29934	20.9799	5.92166e-21	8.63068e-19	37.6275	THRSP	protein_coding	7069	thyroid hormone responsive [Source:HGNC Symbol;Acc:HGNC:11800]
ENSG00000130066	0.94768	6.10704	20.9016	6.66065e-21	9.52283e-19	37.5854	SAT1	protein_coding	6303	spermidine/spermine N1-acetyltransferase 1 [Source:HGNC Symbol;Acc:HGNC:10540]
ENSG00000170899	1.02697	4.56267	20.7854	7.93502e-21	1.11328e-18	37.5004	GSTA4	protein_coding	2941	glutathione S-transferase alpha 4 [Source:HGNC Symbol;Acc:HGNC:4629]
ENSG00000137693	0.542491	6.69696	20.8375	7.33543e-21	1.03886e-18	37.4379	YAP1	protein_coding	10413	Yes1 associated transcriptional regulator [Source:HGNC Symbol;Acc:HGNC:16262]
ENSG00000168496	-0.554501	6.74876	-20.7208	8.75014e-21	1.21627e-18	37.2573	FEN1	protein_coding	2237	flap structure-specific endonuclease 1 [Source:HGNC Symbol;Acc:HGNC:3650]
ENSG00000168907	0.712439	5.34264	20.6172	1.02404e-20	1.38495e-18	37.2102	PLA2G4F	protein_coding	255189	phospholipase A2 group IVF [Source:HGNC Symbol;Acc:HGNC:27396]
ENSG00000197903	0.698674	5.67297	20.6224	1.01594e-20	1.38495e-18	37.1914	H2BC12	protein_coding	85236	H2B clustered histone 12 [Source:HGNC Symbol;Acc:HGNC:13954]
ENSG00000065243	-0.708118	5.97074	-20.5816	1.08112e-20	1.44908e-18	37.1067	PKN2	protein_coding	5586	protein kinase N2 [Source:HGNC Symbol;Acc:HGNC:9406]
ENSG00000137992	0.593102	7.34016	20.6475	9.77946e-21	1.34687e-18	37.1043	DBT	protein_coding	1629	dihydrolipoamide branched chain transacylase E2 [Source:HGNC Symbol;Acc:HGNC:2698]
ENSG00000090905	-0.607786	6.63113	-20.5675	1.10455e-20	1.4674e-18	37.0304	TNRC6A	protein_coding	27327	trinucleotide repeat containing adaptor 6A [Source:HGNC Symbol;Acc:HGNC:11969]
ENSG00000169047	-0.832749	5.36572	-20.4661	1.28963e-20	1.69824e-18	36.9763	IRS1	protein_coding	3667	insulin receptor substrate 1 [Source:HGNC Symbol;Acc:HGNC:6125]
ENSG00000012048	-0.673924	6.36077	-20.4498	1.32239e-20	1.72624e-18	36.8699	BRCA1	protein_coding	672	BRCA1 DNA repair associated [Source:HGNC Symbol;Acc:HGNC:1100]
ENSG00000176871	0.476046	8.48775	20.3748	1.48358e-20	1.91996e-18	36.6189	WSB2	protein_coding	55884	WD repeat and SOCS box containing 2 [Source:HGNC Symbol;Acc:HGNC:19222]
ENSG00000134109	-0.762	7.3518	-20.2991	1.66688e-20	2.13873e-18	36.5642	EDEM1	protein_coding	9695	ER degradation enhancing alpha-mannosidase like protein 1 [Source:HGNC Symbol;Acc:HGNC:18967]
ENSG00000163171	0.800091	5.11619	20.1869	1.98268e-20	2.45984e-18	36.5611	CDC42EP3	protein_coding	10602	CDC42 effector protein 3 [Source:HGNC Symbol;Acc:HGNC:16943]
ENSG00000166579	-0.674337	5.5344	-20.2047	1.92879e-20	2.41292e-18	36.5593	NDEL1	protein_coding	81565	nudE neurodevelopment protein 1 like 1 [Source:HGNC Symbol;Acc:HGNC:17620]
ENSG00000168807	-0.640779	5.7512	-20.2113	1.90902e-20	2.40826e-18	36.5505	SNTB2	protein_coding	6645	syntrophin beta 2 [Source:HGNC Symbol;Acc:HGNC:11169]
ENSG00000067798	-1.48893	2.40626	-20.2864	1.70005e-20	2.16281e-18	36.4347	NAV3	protein_coding	89795	neuron navigator 3 [Source:HGNC Symbol;Acc:HGNC:15998]
ENSG00000129245	-0.502781	6.62222	-20.159	2.07031e-20	2.5475e-18	36.3928	FXR2	protein_coding	9513	FMR1 autosomal homolog 2 [Source:HGNC Symbol;Acc:HGNC:4024]
ENSG00000112183	-0.61457	6.78425	-20.1523	2.09189e-20	2.55312e-18	36.3743	RBM24	protein_coding	221662	RNA binding motif protein 24 [Source:HGNC Symbol;Acc:HGNC:21539]
ENSG00000172732	-0.792146	4.57287	-20.0457	2.46911e-20	2.9221e-18	36.3691	MUS81	protein_coding	80198	MUS81 structure-specific endonuclease subunit [Source:HGNC Symbol;Acc:HGNC:29814]
ENSG00000081087	-1.20405	4.14277	-20.0449	2.47207e-20	2.9221e-18	36.359	OSTM1	protein_coding	28962	osteoclastogenesis associated transmembrane protein 1 [Source:HGNC Symbol;Acc:HGNC:21652]
ENSG00000133119	-0.888649	5.92806	-20.054	2.43727e-20	2.9221e-18	36.2915	RFC3	protein_coding	5983	replication factor C subunit 3 [Source:HGNC Symbol;Acc:HGNC:9971]
ENSG00000158715	0.571792	8.74539	20.1072	2.24379e-20	2.71644e-18	36.1856	SLC45A3	protein_coding	85414	solute carrier family 45 member 3 [Source:HGNC Symbol;Acc:HGNC:8642]
ENSG00000150764	0.803887	4.53458	19.7531	3.90673e-20	4.54634e-18	35.9113	DIXDC1	protein_coding	85458	DIX domain containing 1 [Source:HGNC Symbol;Acc:HGNC:23695]
ENSG00000023330	0.4441	6.62535	19.7744	3.77766e-20	4.43049e-18	35.7808	ALAS1	protein_coding	211	5'-aminolevulinate synthase 1 [Source:HGNC Symbol;Acc:HGNC:396]
ENSG00000187210	0.633154	6.41975	19.6715	4.44445e-20	5.09314e-18	35.6335	GCNT1	protein_coding	2650	glucosaminyl (N-acetyl) transferase 1 [Source:HGNC Symbol;Acc:HGNC:4203]
ENSG00000196235	-0.462966	6.84983	-19.6887	4.32516e-20	4.99456e-18	35.6277	SUPT5H	protein_coding	6829	SPT5 homolog, DSIF elongation factor subunit [Source:HGNC Symbol;Acc:HGNC:11469]
ENSG00000150787	0.633904	5.36757	19.5624	5.28467e-20	6.01011e-18	35.555	PTS	protein_coding	5805	6-pyruvoyltetrahydropterin synthase [Source:HGNC Symbol;Acc:HGNC:9689]
ENSG00000123374	-0.607897	6.05573	-19.5231	5.62612e-20	6.25624e-18	35.4294	CDK2	protein_coding	1017	cyclin dependent kinase 2 [Source:HGNC Symbol;Acc:HGNC:1771]
ENSG00000092068	0.501505	7.43605	19.5561	5.33833e-20	6.02549e-18	35.3736	SLC7A8	protein_coding	23428	solute carrier family 7 member 8 [Source:HGNC Symbol;Acc:HGNC:11066]
ENSG00000152818	0.674998	7.92893	19.5379	5.49479e-20	6.15581e-18	35.3162	UTRN	protein_coding	7402	utrophin [Source:HGNC Symbol;Acc:HGNC:12635]
ENSG00000169439	0.888867	4.58938	19.3613	7.28797e-20	7.93002e-18	35.2867	SDC2	protein_coding	6383	syndecan 2 [Source:HGNC Symbol;Acc:HGNC:10659]
ENSG00000198734	0.975681	4.68351	19.3611	7.28978e-20	7.93002e-18	35.2721	F5	protein_coding	2153	coagulation factor V [Source:HGNC Symbol;Acc:HGNC:3542]
ENSG00000006062	0.822567	4.82491	19.3509	7.41014e-20	8.00295e-18	35.2576	MAP3K14	protein_coding	9020	mitogen-activated protein kinase kinase kinase 14 [Source:HGNC Symbol;Acc:HGNC:6853]
ENSG00000187837	0.833106	5.64657	19.3693	7.19428e-20	7.93002e-18	35.2181	H1-2	protein_coding	3006	H1.2 linker histone, cluster member [Source:HGNC Symbol;Acc:HGNC:4716]
ENSG00000162694	0.773153	4.83301	19.2275	9.0387e-20	9.62333e-18	35.058	EXTL2	protein_coding	2135	exostosin like glycosyltransferase 2 [Source:HGNC Symbol;Acc:HGNC:3516]
ENSG00000039560	-0.751482	5.91112	-19.1925	9.56498e-20	1.01119e-17	34.9083	RAI14	protein_coding	26064	retinoic acid induced 14 [Source:HGNC Symbol;Acc:HGNC:14873]
ENSG00000204103	0.677058	5.88748	19.1747	9.84455e-20	1.03347e-17	34.8777	MAFB	protein_coding	9935	MAF bZIP transcription factor B [Source:HGNC Symbol;Acc:HGNC:6408]
ENSG00000155368	0.806835	9.05302	19.2517	8.69255e-20	9.32089e-18	34.7918	DBI	protein_coding	1622	diazepam binding inhibitor, acyl-CoA binding protein [Source:HGNC Symbol;Acc:HGNC:2690]
ENSG00000137807	-0.76994	5.78487	-19.1078	1.0972e-19	1.14171e-17	34.7823	KIF23	protein_coding	9493	kinesin family member 23 [Source:HGNC Symbol;Acc:HGNC:6392]
ENSG00000137996	0.520292	6.35128	19.1004	1.11037e-19	1.14171e-17	34.7101	RTCA	protein_coding	8634	RNA 3'-terminal phosphate cyclase [Source:HGNC Symbol;Acc:HGNC:17981]
ENSG00000100462	-0.409459	7.53869	-19.1039	1.10404e-19	1.14171e-17	34.6285	PRMT5	protein_coding	10419	protein arginine methyltransferase 5 [Source:HGNC Symbol;Acc:HGNC:10894]
ENSG00000154144	0.476912	7.30394	19.0943	1.12145e-19	1.14525e-17	34.6276	TBRG1	protein_coding	84897	transforming growth factor beta regulator 1 [Source:HGNC Symbol;Acc:HGNC:29551]
ENSG00000164181	0.601257	7.67544	19.0879	1.13315e-19	1.14938e-17	34.5941	ELOVL7	protein_coding	79993	ELOVL fatty acid elongase 7 [Source:HGNC Symbol;Acc:HGNC:26292]
ENSG00000113161	0.533311	7.07166	19.0591	1.18752e-19	1.19644e-17	34.5857	HMGCR	protein_coding	3156	3-hydroxy-3-methylglutaryl-CoA reductase [Source:HGNC Symbol;Acc:HGNC:5006]
ENSG00000178502	-0.866814	4.25311	-18.8994	1.54097e-19	1.51197e-17	34.5487	KLHL11	protein_coding	55175	kelch like family member 11 [Source:HGNC Symbol;Acc:HGNC:19008]
ENSG00000006756	0.678895	5.31029	18.9008	1.5374e-19	1.51197e-17	34.4807	ARSD	protein_coding	414	arylsulfatase D [Source:HGNC Symbol;Acc:HGNC:717]
ENSG00000196167	-0.729034	8.19793	-19.0039	1.29908e-19	1.29151e-17	34.4266	COLCA1	lncRNA	399948	colorectal cancer associated 1 [Source:HGNC Symbol;Acc:HGNC:33789]
ENSG00000119335	-0.622898	8.96157	-19.0164	1.27293e-19	1.27395e-17	34.4076	SET	protein_coding	6418	SET nuclear proto-oncogene [Source:HGNC Symbol;Acc:HGNC:10760]
ENSG00000204271	-0.724353	5.56572	-18.7933	1.8342e-19	1.76507e-17	34.2829	SPIN3	protein_coding	169981	spindlin family member 3 [Source:HGNC Symbol;Acc:HGNC:27272]
ENSG00000167642	-0.414955	7.45151	-18.8795	1.59206e-19	1.54194e-17	34.2617	SPINT2	protein_coding	10653	serine peptidase inhibitor, Kunitz type 2 [Source:HGNC Symbol;Acc:HGNC:11247]
ENSG00000164938	0.683647	8.07386	18.8942	1.55405e-19	1.5149e-17	34.25	TP53INP1	protein_coding	94241	tumor protein p53 inducible nuclear protein 1 [Source:HGNC Symbol;Acc:HGNC:18022]
ENSG00000198018	-1.29124	3.34825	-18.7042	2.12439e-19	2.01844e-17	34.137	ENTPD7	protein_coding	57089	ectonucleoside triphosphate diphosphohydrolase 7 [Source:HGNC Symbol;Acc:HGNC:19745]
ENSG00000137414	-0.839205	6.57457	-18.7081	2.11054e-19	2.01806e-17	34.0456	FAM8A1	protein_coding	51439	family with sequence similarity 8 member A1 [Source:HGNC Symbol;Acc:HGNC:16372]
ENSG00000101868	-0.616649	5.45199	-18.639	2.36607e-19	2.21996e-17	34.0355	POLA1	protein_coding	5422	DNA polymerase alpha 1, catalytic subunit [Source:HGNC Symbol;Acc:HGNC:9173]
ENSG00000189143	-0.855471	6.71567	-18.6415	2.35649e-19	2.21996e-17	33.9211	CLDN4	protein_coding	1364	claudin 4 [Source:HGNC Symbol;Acc:HGNC:2046]
ENSG00000183337	-0.443458	7.04214	-18.5691	2.65733e-19	2.47776e-17	33.7691	BCOR	protein_coding	54880	BCL6 corepressor [Source:HGNC Symbol;Acc:HGNC:20893]
ENSG00000112118	-0.692158	6.60935	-18.4461	3.26177e-19	3.00403e-17	33.5979	MCM3	protein_coding	4172	minichromosome maintenance complex component 3 [Source:HGNC Symbol;Acc:HGNC:6945]
ENSG00000141736	0.45967	7.43945	18.4483	3.24968e-19	3.00403e-17	33.5366	ERBB2	protein_coding	2064	erb-b2 receptor tyrosine kinase 2 [Source:HGNC Symbol;Acc:HGNC:3430]
ENSG00000111816	1.2013	3.20061	18.3209	4.0229e-19	3.68242e-17	33.5146	FRK	protein_coding	2444	fyn related Src family tyrosine kinase [Source:HGNC Symbol;Acc:HGNC:3955]
ENSG00000144476	0.714157	4.57915	18.2652	4.41818e-19	3.9716e-17	33.4645	ACKR3	protein_coding	57007	atypical chemokine receptor 3 [Source:HGNC Symbol;Acc:HGNC:23692]
ENSG00000018510	-0.71771	4.75167	-18.2455	4.56761e-19	4.05733e-17	33.4403	AGPS	protein_coding	8540	alkylglycerone phosphate synthase [Source:HGNC Symbol;Acc:HGNC:327]
ENSG00000184408	-1.41501	2.7148	-18.3027	4.14812e-19	3.77404e-17	33.4305	KCND2	protein_coding	3751	potassium voltage-gated channel subfamily D member 2 [Source:HGNC Symbol;Acc:HGNC:6238]
ENSG00000164087	-0.643703	5.11768	-18.2329	4.66502e-19	4.11949e-17	33.3862	POC1A	protein_coding	25886	POC1 centriolar protein A [Source:HGNC Symbol;Acc:HGNC:24488]
ENSG00000103540	-0.689384	5.96534	-18.2799	4.31021e-19	3.89788e-17	33.3775	CCP110	protein_coding	9738	centriolar coiled-coil protein 110 [Source:HGNC Symbol;Acc:HGNC:24342]
ENSG00000158406	0.917966	4.15282	18.1384	5.47309e-19	4.74925e-17	33.2879	H4C8	protein_coding	8365	H4 clustered histone 8 [Source:HGNC Symbol;Acc:HGNC:4788]
ENSG00000143476	-0.727203	5.31368	-18.1756	5.13914e-19	4.48539e-17	33.2698	DTL	protein_coding	51514	denticleless E3 ubiquitin protein ligase homolog [Source:HGNC Symbol;Acc:HGNC:30288]
ENSG00000149639	-0.446344	7.90168	-18.2575	4.47595e-19	3.99958e-17	33.1821	SOGA1	protein_coding	140710	suppressor of glucose, autophagy associated 1 [Source:HGNC Symbol;Acc:HGNC:16111]
ENSG00000182795	0.656824	7.97977	18.1859	5.05051e-19	4.43382e-17	33.0558	C1orf116	protein_coding	79098	chromosome 1 open reading frame 116 [Source:HGNC Symbol;Acc:HGNC:28667]
ENSG00000155660	-0.371871	8.83352	-18.1322	5.53168e-19	4.77251e-17	32.9161	PDIA4	protein_coding	9601	protein disulfide isomerase family A member 4 [Source:HGNC Symbol;Acc:HGNC:30167]
ENSG00000250722	0.52026	5.7024	17.9924	7.01539e-19	6.018e-17	32.9073	SELENOP	protein_coding	6414	selenoprotein P [Source:HGNC Symbol;Acc:HGNC:10751]
ENSG00000140463	0.755107	5.57236	17.9693	7.29765e-19	6.22456e-17	32.8845	BBS4	protein_coding	585	Bardet-Biedl syndrome 4 [Source:HGNC Symbol;Acc:HGNC:969]
ENSG00000224689	1.56213	3.36803	17.8923	8.32379e-19	6.94204e-17	32.8554	ZNF812P	transcribed_unprocessed_pseudogene	NA	zinc finger protein 812, pseudogene [Source:HGNC Symbol;Acc:HGNC:33242]
ENSG00000052802	0.794767	6.11461	17.9353	7.73409e-19	6.51762e-17	32.7688	MSMO1	protein_coding	6307	methylsterol monooxygenase 1 [Source:HGNC Symbol;Acc:HGNC:10545]
ENSG00000168118	-0.600458	5.78511	-17.8883	8.381e-19	6.95114e-17	32.7217	RAB4A	protein_coding	5867	RAB4A, member RAS oncogene family [Source:HGNC Symbol;Acc:HGNC:9781]
ENSG00000167513	-0.893528	4.79084	-17.7748	1.01853e-18	8.3452e-17	32.634	CDT1	protein_coding	81620	chromatin licensing and DNA replication factor 1 [Source:HGNC Symbol;Acc:HGNC:24576]
ENSG00000121644	-0.681065	4.89283	-17.7724	1.02286e-18	8.3452e-17	32.6168	DESI2	protein_coding	51029	desumoylating isopeptidase 2 [Source:HGNC Symbol;Acc:HGNC:24264]
ENSG00000149428	-0.544744	9.10385	-17.9325	7.77148e-19	6.51762e-17	32.5562	HYOU1	protein_coding	10525	hypoxia up-regulated 1 [Source:HGNC Symbol;Acc:HGNC:16931]
ENSG00000121858	1.7023	1.1727	17.9564	7.45943e-19	6.32661e-17	32.4851	TNFSF10	protein_coding	8743	TNF superfamily member 10 [Source:HGNC Symbol;Acc:HGNC:11925]
ENSG00000196792	-0.746188	5.71205	-17.7301	1.10018e-18	8.87954e-17	32.4568	STRN3	protein_coding	29966	striatin 3 [Source:HGNC Symbol;Acc:HGNC:15720]
ENSG00000134574	-0.660274	5.27281	-17.6853	1.18876e-18	9.41825e-17	32.4266	DDB2	protein_coding	1643	damage specific DNA binding protein 2 [Source:HGNC Symbol;Acc:HGNC:2718]
ENSG00000179152	0.869385	6.59261	17.7382	1.08486e-18	8.80323e-17	32.3794	TCAIM	protein_coding	285343	T cell activation inhibitor, mitochondrial [Source:HGNC Symbol;Acc:HGNC:25241]
ENSG00000197081	0.610663	8.98756	17.8032	9.69936e-19	8.00037e-17	32.3358	IGF2R	protein_coding	3482	insulin like growth factor 2 receptor [Source:HGNC Symbol;Acc:HGNC:5467]
ENSG00000112078	-0.497672	6.7648	-17.6845	1.19049e-18	9.41825e-17	32.2671	KCTD20	protein_coding	222658	potassium channel tetramerization domain containing 20 [Source:HGNC Symbol;Acc:HGNC:21052]
ENSG00000166743	1.24004	2.77694	17.6362	1.2943e-18	1.01198e-16	32.258	ACSM1	protein_coding	116285	acyl-CoA synthetase medium chain family member 1 [Source:HGNC Symbol;Acc:HGNC:18049]
ENSG00000172469	-0.935351	5.9877	-17.6251	1.31932e-18	1.0262e-16	32.2456	MANEA	protein_coding	79694	mannosidase endo-alpha [Source:HGNC Symbol;Acc:HGNC:21072]
ENSG00000106367	0.427976	7.4181	17.6837	1.19202e-18	9.41825e-17	32.2147	AP1S1	protein_coding	1174	adaptor related protein complex 1 subunit sigma 1 [Source:HGNC Symbol;Acc:HGNC:559]
ENSG00000002834	0.436413	7.53664	17.6723	1.21582e-18	9.556e-17	32.1868	LASP1	protein_coding	3927	LIM and SH3 protein 1 [Source:HGNC Symbol;Acc:HGNC:6513]
ENSG00000173207	-0.634201	5.60918	-17.5595	1.47864e-18	1.13751e-16	32.1674	CKS1B	protein_coding	1163	CDC28 protein kinase regulatory subunit 1B [Source:HGNC Symbol;Acc:HGNC:19083]
ENSG00000172493	0.522994	6.30753	17.557	1.48516e-18	1.13751e-16	32.0826	AFF1	protein_coding	4299	AF4/FMR2 family member 1 [Source:HGNC Symbol;Acc:HGNC:7135]
ENSG00000048828	-0.421797	8.17885	-17.6143	1.34432e-18	1.04025e-16	32.046	FAM120A	protein_coding	23196	family with sequence similarity 120A [Source:HGNC Symbol;Acc:HGNC:13247]
ENSG00000183077	0.535334	5.8637	17.4783	1.7035e-18	1.29267e-16	31.9908	AFMID	protein_coding	125061	arylformamidase [Source:HGNC Symbol;Acc:HGNC:20910]
ENSG00000141668	-2.01083	2.99881	-17.4489	1.79303e-18	1.35261e-16	31.9897	CBLN2	protein_coding	147381	cerebellin 2 precursor [Source:HGNC Symbol;Acc:HGNC:1544]
ENSG00000149418	0.462805	7.75172	17.4778	1.70496e-18	1.29267e-16	31.8286	ST14	protein_coding	6768	ST14 transmembrane serine protease matriptase [Source:HGNC Symbol;Acc:HGNC:11344]
ENSG00000158813	0.521972	6.11699	17.3878	1.99556e-18	1.49787e-16	31.8024	EDA	protein_coding	1896	ectodysplasin A [Source:HGNC Symbol;Acc:HGNC:3157]
ENSG00000157851	-0.761358	4.71574	-17.2965	2.34266e-18	1.74965e-16	31.8018	DPYSL5	protein_coding	56896	dihydropyrimidinase like 5 [Source:HGNC Symbol;Acc:HGNC:20637]
ENSG00000078804	0.591421	6.67223	17.2913	2.36422e-18	1.75701e-16	31.577	TP53INP2	protein_coding	58476	tumor protein p53 inducible nuclear protein 2 [Source:HGNC Symbol;Acc:HGNC:16104]
ENSG00000169562	1.0455	3.90893	17.1243	3.17669e-18	2.30379e-16	31.5396	GJB1	protein_coding	2705	gap junction protein beta 1 [Source:HGNC Symbol;Acc:HGNC:4283]
ENSG00000152377	1.20271	2.33734	17.2132	2.71372e-18	1.98724e-16	31.527	SPOCK1	protein_coding	6695	SPARC (osteonectin), cwcv and kazal like domains proteoglycan 1 [Source:HGNC Symbol;Acc:HGNC:11251]
ENSG00000235092	1.28355	2.3656	17.2878	2.37912e-18	1.75937e-16	31.489	ID2-AS1	lncRNA	NA	ID2 antisense RNA 1 [Source:HGNC Symbol;Acc:HGNC:51103]
ENSG00000160917	-0.793088	5.3794	-17.1111	3.25213e-18	2.34716e-16	31.3998	CPSF4	protein_coding	10898	cleavage and polyadenylation specific factor 4 [Source:HGNC Symbol;Acc:HGNC:2327]
ENSG00000196367	-0.429749	7.41521	-17.214	2.71004e-18	1.98724e-16	31.3796	TRRAP	protein_coding	8295	transformation/transcription domain associated protein [Source:HGNC Symbol;Acc:HGNC:12347]
ENSG00000178075	1.16922	2.79476	17.0743	3.4717e-18	2.49364e-16	31.3131	GRAMD1C	protein_coding	54762	GRAM domain containing 1C [Source:HGNC Symbol;Acc:HGNC:25252]
ENSG00000141627	-0.496635	5.75828	-17.0548	3.59438e-18	2.56947e-16	31.2484	DYM	protein_coding	54808	dymeclin [Source:HGNC Symbol;Acc:HGNC:21317]
ENSG00000143612	0.409771	8.95878	17.1825	2.86522e-18	2.088e-16	31.2325	C1orf43	protein_coding	25912	chromosome 1 open reading frame 43 [Source:HGNC Symbol;Acc:HGNC:29876]
ENSG00000118271	2.41856	0.818681	17.6958	1.16738e-18	9.3715e-17	31.2309	TTR	protein_coding	7276	transthyretin [Source:HGNC Symbol;Acc:HGNC:12405]
ENSG00000140694	-0.553696	5.85292	-17.0211	3.81664e-18	2.70261e-16	31.1773	PARN	protein_coding	5073	poly(A)-specific ribonuclease [Source:HGNC Symbol;Acc:HGNC:8609]
ENSG00000118579	-0.510635	6.01794	-17.0037	3.93679e-18	2.7746e-16	31.1262	MED28	protein_coding	80306	mediator complex subunit 28 [Source:HGNC Symbol;Acc:HGNC:24628]
ENSG00000178445	-0.876651	4.13932	-16.884	4.87812e-18	3.37467e-16	31.1083	GLDC	protein_coding	2731	glycine decarboxylase [Source:HGNC Symbol;Acc:HGNC:4313]
ENSG00000071539	-0.564891	5.68002	-16.9703	4.1789e-18	2.92655e-16	31.106	TRIP13	protein_coding	9319	thyroid hormone receptor interactor 13 [Source:HGNC Symbol;Acc:HGNC:12307]
ENSG00000125818	-0.482526	6.88256	-17.0314	3.74707e-18	2.66593e-16	31.0909	PSMF1	protein_coding	9491	proteasome inhibitor subunit 1 [Source:HGNC Symbol;Acc:HGNC:9571]
ENSG00000242612	-1.34956	3.30542	-16.8853	4.86657e-18	3.37467e-16	31.0762	DECR2	protein_coding	26063	2,4-dienoyl-CoA reductase 2 [Source:HGNC Symbol;Acc:HGNC:2754]
ENSG00000103769	0.38051	7.58274	16.9687	4.19137e-18	2.92655e-16	30.9232	RAB11A	protein_coding	8766	RAB11A, member RAS oncogene family [Source:HGNC Symbol;Acc:HGNC:9760]
ENSG00000117650	-0.628484	5.52012	-16.8427	5.25394e-18	3.60147e-16	30.8947	NEK2	protein_coding	4751	NIMA related kinase 2 [Source:HGNC Symbol;Acc:HGNC:7745]
ENSG00000206053	-0.393114	7.83183	-16.8769	4.94059e-18	3.40221e-16	30.741	JPT2	protein_coding	90861	Jupiter microtubule associated homolog 2 [Source:HGNC Symbol;Acc:HGNC:14137]
ENSG00000042088	-0.608165	5.59471	-16.744	6.27685e-18	4.24451e-16	30.705	TDP1	protein_coding	55775	tyrosyl-DNA phosphodiesterase 1 [Source:HGNC Symbol;Acc:HGNC:18884]
ENSG00000178999	-0.64778	5.31383	-16.7103	6.67076e-18	4.4706e-16	30.6785	AURKB	protein_coding	9212	aurora kinase B [Source:HGNC Symbol;Acc:HGNC:11390]
ENSG00000160233	-0.994481	3.46259	-16.6434	7.53105e-18	4.98045e-16	30.6706	LRRC3	protein_coding	81543	leucine rich repeat containing 3 [Source:HGNC Symbol;Acc:HGNC:14965]
ENSG00000179051	-0.427199	7.52141	-16.8057	5.61523e-18	3.81429e-16	30.6307	RCC2	protein_coding	55920	regulator of chromosome condensation 2 [Source:HGNC Symbol;Acc:HGNC:30297]
ENSG00000092201	-0.470688	8.24386	-16.8246	5.42805e-18	3.7039e-16	30.6201	SUPT16H	protein_coding	11198	SPT16 homolog, facilitates chromatin remodeling subunit [Source:HGNC Symbol;Acc:HGNC:11465]
ENSG00000113924	0.905405	4.24551	16.6016	8.12599e-18	5.35032e-16	30.5854	HGD	protein_coding	3081	homogentisate 1,2-dioxygenase [Source:HGNC Symbol;Acc:HGNC:4892]
ENSG00000164120	1.85302	-0.318921	16.6985	6.81493e-18	4.54692e-16	30.5447	HPGD	protein_coding	3248	15-hydroxyprostaglandin dehydrogenase [Source:HGNC Symbol;Acc:HGNC:5154]
ENSG00000060140	0.715682	4.53121	16.5447	9.01284e-18	5.85717e-16	30.4619	STYK1	protein_coding	55359	serine/threonine/tyrosine kinase 1 [Source:HGNC Symbol;Acc:HGNC:18889]
ENSG00000073111	-0.613034	7.61652	-16.7133	6.63445e-18	4.4662e-16	30.4552	MCM2	protein_coding	4171	minichromosome maintenance complex component 2 [Source:HGNC Symbol;Acc:HGNC:6944]
ENSG00000162769	-0.626855	5.33619	-16.577	8.49745e-18	5.57047e-16	30.4305	FLVCR1	protein_coding	28982	FLVCR heme transporter 1 [Source:HGNC Symbol;Acc:HGNC:24682]
ENSG00000198721	0.377446	7.61475	16.6875	6.95292e-18	4.61846e-16	30.4056	ECI2	protein_coding	10455	enoyl-CoA delta isomerase 2 [Source:HGNC Symbol;Acc:HGNC:14601]
ENSG00000147133	-0.471173	6.43491	-16.5601	8.76399e-18	5.72022e-16	30.2702	TAF1	protein_coding	6872	TATA-box binding protein associated factor 1 [Source:HGNC Symbol;Acc:HGNC:11535]
ENSG00000160588	0.518428	5.32124	16.4643	1.04402e-17	6.64105e-16	30.2196	MPZL3	protein_coding	196264	myelin protein zero like 3 [Source:HGNC Symbol;Acc:HGNC:27279]
ENSG00000135414	-0.601385	6.05272	-16.4924	9.91675e-18	6.38928e-16	30.1859	GDF11	protein_coding	10220	growth differentiation factor 11 [Source:HGNC Symbol;Acc:HGNC:4216]
ENSG00000119402	-0.437256	6.55764	-16.475	1.02364e-17	6.53907e-16	30.0976	FBXW2	protein_coding	26190	F-box and WD repeat domain containing 2 [Source:HGNC Symbol;Acc:HGNC:13608]
ENSG00000152492	-0.492318	5.91049	-16.4306	1.11054e-17	6.97549e-16	30.0862	CCDC50	protein_coding	152137	coiled-coil domain containing 50 [Source:HGNC Symbol;Acc:HGNC:18111]
ENSG00000072501	-0.477095	8.49457	-16.5215	9.40246e-18	6.08404e-16	30.0461	SMC1A	protein_coding	8243	structural maintenance of chromosomes 1A [Source:HGNC Symbol;Acc:HGNC:11111]
ENSG00000103479	-0.489413	6.79736	-16.4455	1.08059e-17	6.84462e-16	30.0209	RBL2	protein_coding	5934	RB transcriptional corepressor like 2 [Source:HGNC Symbol;Acc:HGNC:9894]
ENSG00000165304	-0.689078	5.676	-16.3437	1.30274e-17	8.14866e-16	29.9563	MELK	protein_coding	9833	maternal embryonic leucine zipper kinase [Source:HGNC Symbol;Acc:HGNC:16870]
ENSG00000184575	-0.56572	9.23877	-16.4803	1.01387e-17	6.50435e-16	29.9298	XPOT	protein_coding	11260	exportin for tRNA [Source:HGNC Symbol;Acc:HGNC:12826]
ENSG00000133872	-0.380391	8.08388	-16.4429	1.08579e-17	6.84866e-16	29.9227	SARAF	protein_coding	51669	store-operated calcium entry associated regulatory factor [Source:HGNC Symbol;Acc:HGNC:28789]
ENSG00000105856	-0.606831	5.27715	-16.2292	1.60959e-17	9.9437e-16	29.792	HBP1	protein_coding	26959	HMG-box transcription factor 1 [Source:HGNC Symbol;Acc:HGNC:23200]
ENSG00000134765	-1.42721	2.00344	-16.1346	1.91863e-17	1.16139e-15	29.6673	DSC1	protein_coding	1823	desmocollin 1 [Source:HGNC Symbol;Acc:HGNC:3035]
ENSG00000084234	0.419862	9.15275	16.3351	1.3235e-17	8.24413e-16	29.6618	APLP2	protein_coding	334	amyloid beta precursor like protein 2 [Source:HGNC Symbol;Acc:HGNC:598]
ENSG00000183111	0.711889	5.20585	16.1479	1.87144e-17	1.14038e-15	29.6412	ARHGEF37	protein_coding	389337	Rho guanine nucleotide exchange factor 37 [Source:HGNC Symbol;Acc:HGNC:34430]
ENSG00000068697	0.431394	6.96937	16.2351	1.59219e-17	9.87684e-16	29.6101	LAPTM4A	protein_coding	9741	lysosomal protein transmembrane 4 alpha [Source:HGNC Symbol;Acc:HGNC:6924]
ENSG00000109171	-0.546844	6.54638	-16.2123	1.66078e-17	1.02179e-15	29.6082	SLAIN2	protein_coding	57606	SLAIN motif family member 2 [Source:HGNC Symbol;Acc:HGNC:29282]
ENSG00000187446	0.432003	7.48432	16.1838	1.75081e-17	1.07278e-15	29.4742	CHP1	protein_coding	11261	calcineurin like EF-hand protein 1 [Source:HGNC Symbol;Acc:HGNC:17433]
ENSG00000205189	0.542975	6.7686	16.1465	1.87632e-17	1.14038e-15	29.4611	ZBTB10	protein_coding	65986	zinc finger and BTB domain containing 10 [Source:HGNC Symbol;Acc:HGNC:30953]
ENSG00000123091	0.445772	7.01627	16.0598	2.2055e-17	1.32968e-15	29.2745	RNF11	protein_coding	26994	ring finger protein 11 [Source:HGNC Symbol;Acc:HGNC:10056]
ENSG00000275395	1.248	3.43322	15.847	3.28785e-17	1.93558e-15	29.2151	FCGBP	protein_coding	8857	Fc fragment of IgG binding protein [Source:HGNC Symbol;Acc:HGNC:13572]
ENSG00000185875	0.648826	5.13934	15.9088	2.92652e-17	1.73648e-15	29.2026	THNSL1	protein_coding	79896	threonine synthase like 1 [Source:HGNC Symbol;Acc:HGNC:26160]
ENSG00000165240	-0.597265	5.41248	-15.921	2.86046e-17	1.70401e-15	29.1868	ATP7A	protein_coding	538	ATPase copper transporting alpha [Source:HGNC Symbol;Acc:HGNC:869]
ENSG00000173726	0.359977	8.61293	16.0519	2.23842e-17	1.34054e-15	29.1545	TOMM20	protein_coding	9804	translocase of outer mitochondrial membrane 20 [Source:HGNC Symbol;Acc:HGNC:20947]
ENSG00000169083	-0.305091	9.43154	-16.0511	2.24138e-17	1.34054e-15	29.1101	AR	protein_coding	367	androgen receptor [Source:HGNC Symbol;Acc:HGNC:644]
ENSG00000140836	0.473841	6.46137	15.873	3.13074e-17	1.85034e-15	28.9723	ZFHX3	protein_coding	463	zinc finger homeobox 3 [Source:HGNC Symbol;Acc:HGNC:777]
ENSG00000099940	-0.479194	6.23126	-15.8272	3.41292e-17	2.00136e-15	28.9082	SNAP29	protein_coding	9342	synaptosome associated protein 29 [Source:HGNC Symbol;Acc:HGNC:11133]
ENSG00000197444	-0.630498	4.76765	-15.7104	4.25833e-17	2.47775e-15	28.8729	OGDHL	protein_coding	55753	oxoglutarate dehydrogenase L [Source:HGNC Symbol;Acc:HGNC:25590]
ENSG00000101680	1.05277	4.03399	15.6577	4.70638e-17	2.69665e-15	28.8457	LAMA1	protein_coding	284217	laminin subunit alpha 1 [Source:HGNC Symbol;Acc:HGNC:6481]
ENSG00000077232	-0.623317	6.6457	-15.7752	3.76587e-17	2.19974e-15	28.7664	DNAJC10	protein_coding	54431	DnaJ heat shock protein family (Hsp40) member C10 [Source:HGNC Symbol;Acc:HGNC:24637]
ENSG00000150995	0.743979	5.26501	15.668	4.61586e-17	2.65491e-15	28.7244	ITPR1	protein_coding	3708	inositol 1,4,5-trisphosphate receptor type 1 [Source:HGNC Symbol;Acc:HGNC:6180]
ENSG00000166391	1.48324	2.24975	15.6409	4.8598e-17	2.74268e-15	28.6593	MOGAT2	protein_coding	80168	monoacylglycerol O-acyltransferase 2 [Source:HGNC Symbol;Acc:HGNC:23248]
ENSG00000120254	-0.633332	4.85559	-15.5764	5.49603e-17	3.0786e-15	28.6051	MTHFD1L	protein_coding	25902	methylenetetrahydrofolate dehydrogenase (NADP+ dependent) 1 like [Source:HGNC Symbol;Acc:HGNC:21055]
ENSG00000004897	-0.48116	6.63189	-15.6738	4.56439e-17	2.63541e-15	28.5704	CDC27	protein_coding	996	cell division cycle 27 [Source:HGNC Symbol;Acc:HGNC:1728]
ENSG00000070214	-0.511781	6.97274	-15.6788	4.52156e-17	2.62076e-15	28.5511	SLC44A1	protein_coding	23446	solute carrier family 44 member 1 [Source:HGNC Symbol;Acc:HGNC:18798]
ENSG00000144554	-0.500421	6.38689	-15.6466	4.80748e-17	2.73371e-15	28.5429	FANCD2	protein_coding	2177	FA complementation group D2 [Source:HGNC Symbol;Acc:HGNC:3585]
ENSG00000196199	-0.588523	6.47228	-15.6423	4.84725e-17	2.74268e-15	28.527	MPHOSPH8	protein_coding	54737	M-phase phosphoprotein 8 [Source:HGNC Symbol;Acc:HGNC:29810]
ENSG00000051620	0.373123	7.57956	15.6496	4.77983e-17	2.72832e-15	28.4442	HEBP2	protein_coding	23593	heme binding protein 2 [Source:HGNC Symbol;Acc:HGNC:15716]
ENSG00000104332	-0.993454	3.78022	-15.4246	7.35415e-17	4.00002e-15	28.4177	SFRP1	protein_coding	6422	secreted frizzled related protein 1 [Source:HGNC Symbol;Acc:HGNC:10776]
ENSG00000134202	0.58677	6.63604	15.5857	5.3997e-17	3.03597e-15	28.3982	GSTM3	protein_coding	2947	glutathione S-transferase mu 3 [Source:HGNC Symbol;Acc:HGNC:4635]
ENSG00000102870	-0.651886	4.27307	-15.3883	7.88819e-17	4.2292e-15	28.3102	ZNF629	protein_coding	23361	zinc finger protein 629 [Source:HGNC Symbol;Acc:HGNC:29008]
ENSG00000196950	0.555785	5.42608	15.4367	7.18573e-17	3.92262e-15	28.2532	SLC39A10	protein_coding	57181	solute carrier family 39 member 10 [Source:HGNC Symbol;Acc:HGNC:20861]
ENSG00000162600	0.616835	5.44439	15.4196	7.42582e-17	4.02442e-15	28.2182	OMA1	protein_coding	115209	OMA1 zinc metallopeptidase [Source:HGNC Symbol;Acc:HGNC:29661]
ENSG00000153130	0.475759	6.71442	15.4928	6.45136e-17	3.56058e-15	28.2085	SCOC	protein_coding	60592	short coiled-coil protein [Source:HGNC Symbol;Acc:HGNC:20335]
ENSG00000166508	-0.509233	8.08088	-15.5413	5.87784e-17	3.28023e-15	28.2017	MCM7	protein_coding	4176	minichromosome maintenance complex component 7 [Source:HGNC Symbol;Acc:HGNC:6950]
ENSG00000138443	-0.537763	5.3619	-15.377	8.06091e-17	4.30642e-15	28.1486	ABI2	protein_coding	10152	abl interactor 2 [Source:HGNC Symbol;Acc:HGNC:24011]
ENSG00000116260	0.514785	7.51476	15.4873	6.51942e-17	3.58496e-15	28.1343	QSOX1	protein_coding	5768	quiescin sulfhydryl oxidase 1 [Source:HGNC Symbol;Acc:HGNC:9756]
ENSG00000111371	-0.388709	8.14596	-15.4972	6.39627e-17	3.5432e-15	28.1111	SLC38A1	protein_coding	81539	solute carrier family 38 member 1 [Source:HGNC Symbol;Acc:HGNC:13447]
ENSG00000104687	0.330723	8.51323	15.5049	6.30247e-17	3.50417e-15	28.1043	GSR	protein_coding	2936	glutathione-disulfide reductase [Source:HGNC Symbol;Acc:HGNC:4623]
ENSG00000109472	0.476706	5.96923	15.3645	8.25904e-17	4.39662e-15	28.0394	CPE	protein_coding	1363	carboxypeptidase E [Source:HGNC Symbol;Acc:HGNC:2303]
ENSG00000155629	-1.93314	1.96182	-15.4595	6.87687e-17	3.76772e-15	28.0075	PIK3AP1	protein_coding	118788	phosphoinositide-3-kinase adaptor protein 1 [Source:HGNC Symbol;Acc:HGNC:30034]
ENSG00000171206	-0.422703	5.91543	-15.3381	8.69086e-17	4.61015e-15	27.9959	TRIM8	protein_coding	81603	tripartite motif containing 8 [Source:HGNC Symbol;Acc:HGNC:15579]
ENSG00000004455	-0.358999	7.82768	-15.4086	7.58533e-17	4.09608e-15	27.9572	AK2	protein_coding	204	adenylate kinase 2 [Source:HGNC Symbol;Acc:HGNC:362]
ENSG00000185567	0.798905	4.11786	15.1947	1.14801e-16	5.98402e-15	27.9468	AHNAK2	protein_coding	113146	AHNAK nucleoprotein 2 [Source:HGNC Symbol;Acc:HGNC:20125]
ENSG00000107862	0.352582	7.82688	15.4023	7.6775e-17	4.13099e-15	27.9443	GBF1	protein_coding	8729	golgi brefeldin A resistant guanine nucleotide exchange factor 1 [Source:HGNC Symbol;Acc:HGNC:4181]
ENSG00000064309	-0.561848	4.96738	-15.241	1.0491e-16	5.48747e-15	27.9365	CDON	protein_coding	50937	cell adhesion associated, oncogene regulated [Source:HGNC Symbol;Acc:HGNC:17104]
ENSG00000070778	0.898003	4.1913	15.1411	1.27444e-16	6.48539e-15	27.8302	PTPN21	protein_coding	11099	protein tyrosine phosphatase non-receptor type 21 [Source:HGNC Symbol;Acc:HGNC:9651]
ENSG00000169905	0.353099	6.89613	15.3024	9.31253e-17	4.92252e-15	27.8179	TOR1AIP2	protein_coding	163590	torsin 1A interacting protein 2 [Source:HGNC Symbol;Acc:HGNC:24055]
ENSG00000166770	-0.607899	5.31764	-15.1928	1.15229e-16	5.98551e-15	27.7935	ZNF667-AS1	lncRNA	100128252	ZNF667 antisense RNA 1 (head to head) [Source:HGNC Symbol;Acc:HGNC:44321]
ENSG00000184903	0.652903	5.06463	15.1492	1.25452e-16	6.42757e-15	27.7406	IMMP2L	protein_coding	83943	inner mitochondrial membrane peptidase subunit 2 [Source:HGNC Symbol;Acc:HGNC:14598]
ENSG00000145703	0.416279	6.9848	15.2594	1.01235e-16	5.33241e-15	27.7298	IQGAP2	protein_coding	10788	IQ motif containing GTPase activating protein 2 [Source:HGNC Symbol;Acc:HGNC:6111]
ENSG00000145687	-0.820985	4.52086	-15.0854	1.4211e-16	7.1589e-15	27.6938	SSBP2	protein_coding	23635	single stranded DNA binding protein 2 [Source:HGNC Symbol;Acc:HGNC:15831]
ENSG00000147164	0.449258	6.01946	15.1807	1.17978e-16	6.10719e-15	27.6704	SNX12	protein_coding	29934	sorting nexin 12 [Source:HGNC Symbol;Acc:HGNC:14976]
ENSG00000008513	0.416297	8.90598	15.2529	1.0252e-16	5.38121e-15	27.5864	ST3GAL1	protein_coding	6482	ST3 beta-galactoside alpha-2,3-sialyltransferase 1 [Source:HGNC Symbol;Acc:HGNC:10862]
ENSG00000215883	-0.540751	4.87575	-15.0507	1.5211e-16	7.53623e-15	27.5724	CYB5RL	protein_coding	606495	cytochrome b5 reductase like [Source:HGNC Symbol;Acc:HGNC:32220]
ENSG00000167900	-0.717631	6.78143	-15.166	1.21404e-16	6.26294e-15	27.5633	TK1	protein_coding	7083	thymidine kinase 1 [Source:HGNC Symbol;Acc:HGNC:11830]
ENSG00000101413	-0.524515	5.37925	-15.0562	1.50478e-16	7.52994e-15	27.5136	RPRD1B	protein_coding	58490	regulation of nuclear pre-mRNA domain containing 1B [Source:HGNC Symbol;Acc:HGNC:16209]
ENSG00000163191	0.512167	5.97877	15.0942	1.39692e-16	7.06082e-15	27.5058	S100A11	protein_coding	6282	S100 calcium binding protein A11 [Source:HGNC Symbol;Acc:HGNC:10488]
ENSG00000175662	0.488609	6.80404	15.1175	1.33454e-16	6.76826e-15	27.4604	TOM1L2	protein_coding	146691	target of myb1 like 2 membrane trafficking protein [Source:HGNC Symbol;Acc:HGNC:11984]
ENSG00000166881	-0.54118	5.71047	-15.0519	1.51753e-16	7.53623e-15	27.459	NEMP1	protein_coding	23306	nuclear envelope integral membrane protein 1 [Source:HGNC Symbol;Acc:HGNC:29001]
ENSG00000010278	0.3392	8.12548	15.1412	1.27412e-16	6.48539e-15	27.4095	CD9	protein_coding	928	CD9 molecule [Source:HGNC Symbol;Acc:HGNC:1709]
ENSG00000257093	-0.423292	6.25205	-15.0572	1.5019e-16	7.52994e-15	27.3993	DENND11	protein_coding	57189	DENN domain containing 11 [Source:HGNC Symbol;Acc:HGNC:29472]
ENSG00000184012	-0.387991	8.836	-15.1495	1.25376e-16	6.42757e-15	27.3852	TMPRSS2	protein_coding	7113	transmembrane serine protease 2 [Source:HGNC Symbol;Acc:HGNC:11876]
ENSG00000140406	-2.02891	2.5584	-14.9562	1.83191e-16	8.95788e-15	27.3471	TLNRD1	protein_coding	59274	talin rod domain containing 1 [Source:HGNC Symbol;Acc:HGNC:13519]
ENSG00000176903	0.586387	5.89297	14.9985	1.68536e-16	8.2953e-15	27.3262	PNMA1	protein_coding	9240	PNMA family member 1 [Source:HGNC Symbol;Acc:HGNC:9158]
ENSG00000135535	0.415674	8.01117	15.0515	1.51862e-16	7.53623e-15	27.2374	CD164	protein_coding	8763	CD164 molecule [Source:HGNC Symbol;Acc:HGNC:1632]
ENSG00000159792	0.647912	5.58419	14.9179	1.97572e-16	9.62969e-15	27.2066	PSKH1	protein_coding	5681	protein serine kinase H1 [Source:HGNC Symbol;Acc:HGNC:9529]
ENSG00000120903	0.825742	4.10329	14.8063	2.46422e-16	1.16697e-14	27.1834	CHRNA2	protein_coding	1135	cholinergic receptor nicotinic alpha 2 subunit [Source:HGNC Symbol;Acc:HGNC:1956]
ENSG00000138029	0.410227	7.22151	14.9732	1.77132e-16	8.68989e-15	27.1363	HADHB	protein_coding	3032	hydroxyacyl-CoA dehydrogenase trifunctional multienzyme complex subunit beta [Source:HGNC Symbol;Acc:HGNC:4803]
ENSG00000075651	-1.83144	0.203494	-15.0127	1.63911e-16	8.09418e-15	27.1166	PLD1	protein_coding	5337	phospholipase D1 [Source:HGNC Symbol;Acc:HGNC:9067]
ENSG00000133315	-0.661633	4.81685	-14.8071	2.46037e-16	1.16697e-14	27.0986	MACROD1	protein_coding	28992	mono-ADP ribosylhydrolase 1 [Source:HGNC Symbol;Acc:HGNC:29598]
ENSG00000263001	-0.455844	6.18634	-14.8733	2.1576e-16	1.04822e-14	27.0388	GTF2I	protein_coding	2969	general transcription factor IIi [Source:HGNC Symbol;Acc:HGNC:4659]
ENSG00000108984	-0.824334	4.15984	-14.7308	2.86359e-16	1.3268e-14	27.012	MAP2K6	protein_coding	5608	mitogen-activated protein kinase kinase 6 [Source:HGNC Symbol;Acc:HGNC:6846]
ENSG00000009844	-0.460893	6.48324	-14.8705	2.16972e-16	1.05071e-14	27.0003	VTA1	protein_coding	51534	vesicle trafficking 1 [Source:HGNC Symbol;Acc:HGNC:20954]
ENSG00000011275	-0.429534	5.61816	-14.8144	2.42491e-16	1.15564e-14	26.9944	RNF216	protein_coding	54476	ring finger protein 216 [Source:HGNC Symbol;Acc:HGNC:21698]
ENSG00000085840	-0.599514	4.70488	-14.7388	2.81819e-16	1.31626e-14	26.9756	ORC1	protein_coding	4998	origin recognition complex subunit 1 [Source:HGNC Symbol;Acc:HGNC:8487]
ENSG00000162909	0.610995	6.49667	14.8177	2.40908e-16	1.15175e-14	26.8916	CAPN2	protein_coding	824	calpain 2 [Source:HGNC Symbol;Acc:HGNC:1479]
ENSG00000140525	-0.438096	7.25214	-14.8494	2.26228e-16	1.09201e-14	26.886	FANCI	protein_coding	55215	FA complementation group I [Source:HGNC Symbol;Acc:HGNC:25568]
ENSG00000113448	0.659835	4.6894	14.6928	3.08895e-16	1.40095e-14	26.8776	PDE4D	protein_coding	5144	phosphodiesterase 4D [Source:HGNC Symbol;Acc:HGNC:8783]
ENSG00000198300	-0.773995	5.42086	-14.7363	2.83207e-16	1.31626e-14	26.8707	PEG3	protein_coding	5178	paternally expressed 3 [Source:HGNC Symbol;Acc:HGNC:8826]
ENSG00000136840	-0.769986	4.5735	-14.6716	3.22286e-16	1.45728e-14	26.8582	ST6GALNAC4	protein_coding	27090	ST6 N-acetylgalactosaminide alpha-2,6-sialyltransferase 4 [Source:HGNC Symbol;Acc:HGNC:17846]
ENSG00000107897	0.437129	5.49767	14.7378	2.8239e-16	1.31626e-14	26.8544	ACBD5	protein_coding	91452	acyl-CoA binding domain containing 5 [Source:HGNC Symbol;Acc:HGNC:23338]
ENSG00000154734	0.702409	7.33895	14.8301	2.35047e-16	1.13094e-14	26.8421	ADAMTS1	protein_coding	9510	ADAM metallopeptidase with thrombospondin type 1 motif 1 [Source:HGNC Symbol;Acc:HGNC:217]
ENSG00000104381	-0.653018	4.52418	-14.6557	3.32693e-16	1.49533e-14	26.8336	GDAP1	protein_coding	54332	ganglioside induced differentiation associated protein 1 [Source:HGNC Symbol;Acc:HGNC:15968]
ENSG00000100612	0.48916	7.64506	14.8279	2.36092e-16	1.13234e-14	26.8146	DHRS7	protein_coding	51635	dehydrogenase/reductase 7 [Source:HGNC Symbol;Acc:HGNC:21524]
ENSG00000127585	-0.952227	3.56534	-14.6007	3.71429e-16	1.65457e-14	26.8134	FBXL16	protein_coding	146330	F-box and leucine rich repeat protein 16 [Source:HGNC Symbol;Acc:HGNC:14150]
ENSG00000129422	0.418881	6.42598	14.7692	2.65273e-16	1.24836e-14	26.7995	MTUS1	protein_coding	57509	microtubule associated scaffold protein 1 [Source:HGNC Symbol;Acc:HGNC:29789]
ENSG00000116604	-0.519397	5.73759	-14.7195	2.92895e-16	1.3529e-14	26.7874	MEF2D	protein_coding	4209	myocyte enhancer factor 2D [Source:HGNC Symbol;Acc:HGNC:6997]
ENSG00000197324	-0.520774	6.85901	-14.7659	2.6703e-16	1.2527e-14	26.7516	LRP10	protein_coding	26020	LDL receptor related protein 10 [Source:HGNC Symbol;Acc:HGNC:14553]
ENSG00000144043	-0.512799	6.20692	-14.7124	2.97075e-16	1.36236e-14	26.7123	TEX261	protein_coding	113419	testis expressed 261 [Source:HGNC Symbol;Acc:HGNC:30712]
ENSG00000141458	0.44248	7.73112	14.7815	2.58875e-16	1.22209e-14	26.7121	NPC1	protein_coding	4864	NPC intracellular cholesterol transporter 1 [Source:HGNC Symbol;Acc:HGNC:7897]
ENSG00000131069	0.401723	6.89373	14.7114	2.97665e-16	1.36236e-14	26.637	ACSS2	protein_coding	55902	acyl-CoA synthetase short chain family member 2 [Source:HGNC Symbol;Acc:HGNC:15814]
ENSG00000169908	1.31034	4.70999	14.5666	3.97739e-16	1.75613e-14	26.6085	TM4SF1	protein_coding	4071	transmembrane 4 L six family member 1 [Source:HGNC Symbol;Acc:HGNC:11853]
ENSG00000185736	-0.640557	3.75858	-14.5194	4.37369e-16	1.91982e-14	26.6084	ADARB2	protein_coding	105	adenosine deaminase RNA specific B2 (inactive) [Source:HGNC Symbol;Acc:HGNC:227]
ENSG00000162631	1.76784	1.64478	14.7125	2.96991e-16	1.36236e-14	26.5297	NTNG1	protein_coding	22854	netrin G1 [Source:HGNC Symbol;Acc:HGNC:23319]
ENSG00000109929	0.510787	6.05374	14.6024	3.70139e-16	1.65373e-14	26.5046	SC5D	protein_coding	6309	sterol-C5-desaturase [Source:HGNC Symbol;Acc:HGNC:10547]
ENSG00000163584	0.526399	8.71767	14.6982	3.0557e-16	1.39429e-14	26.4829	RPL22L1	protein_coding	200916	ribosomal protein L22 like 1 [Source:HGNC Symbol;Acc:HGNC:27610]
ENSG00000162813	-0.619299	5.74858	-14.5596	4.03357e-16	1.77572e-14	26.4627	BPNT1	protein_coding	10380	3'(2'), 5'-bisphosphate nucleotidase 1 [Source:HGNC Symbol;Acc:HGNC:1096]
ENSG00000052795	0.41717	6.01284	14.5797	3.874e-16	1.72061e-14	26.4624	FNIP2	protein_coding	57600	folliculin interacting protein 2 [Source:HGNC Symbol;Acc:HGNC:29280]
ENSG00000111666	0.321689	9.32512	14.6937	3.08328e-16	1.40095e-14	26.4404	CHPT1	protein_coding	56994	choline phosphotransferase 1 [Source:HGNC Symbol;Acc:HGNC:17852]
ENSG00000135862	0.364119	8.7837	14.6662	3.25788e-16	1.46869e-14	26.4137	LAMC1	protein_coding	3915	laminin subunit gamma 1 [Source:HGNC Symbol;Acc:HGNC:6492]
ENSG00000154079	0.767569	3.79134	14.4063	5.49639e-16	2.36423e-14	26.4069	SDHAF4	protein_coding	135154	succinate dehydrogenase complex assembly factor 4 [Source:HGNC Symbol;Acc:HGNC:20957]
ENSG00000187735	-0.422861	6.77713	-14.5695	3.9545e-16	1.75118e-14	26.3586	TCEA1	protein_coding	6917	transcription elongation factor A1 [Source:HGNC Symbol;Acc:HGNC:11612]
ENSG00000197780	0.464116	5.66584	14.4953	4.5915e-16	2.00955e-14	26.3374	TAF13	protein_coding	6884	TATA-box binding protein associated factor 13 [Source:HGNC Symbol;Acc:HGNC:11546]
ENSG00000112306	0.430693	10.0149	14.6514	3.35527e-16	1.50356e-14	26.3189	RPS12	protein_coding	6206	ribosomal protein S12 [Source:HGNC Symbol;Acc:HGNC:10385]
ENSG00000157881	-0.74482	4.76342	-14.3616	6.01842e-16	2.55222e-14	26.204	PANK4	protein_coding	55229	pantothenate kinase 4 (inactive) [Source:HGNC Symbol;Acc:HGNC:19366]
ENSG00000134324	0.374357	6.80385	14.4832	4.70523e-16	2.05334e-14	26.181	LPIN1	protein_coding	23175	lipin 1 [Source:HGNC Symbol;Acc:HGNC:13345]
ENSG00000092140	-0.705793	5.32854	-14.3882	5.70179e-16	2.44088e-14	26.1746	G2E3	protein_coding	55632	G2/M-phase specific E3 ubiquitin protein ligase [Source:HGNC Symbol;Acc:HGNC:20338]
ENSG00000100697	0.492221	7.16227	14.4716	4.81651e-16	2.09581e-14	26.1224	DICER1	protein_coding	23405	dicer 1, ribonuclease III [Source:HGNC Symbol;Acc:HGNC:17098]
ENSG00000186792	0.587502	4.57641	14.3066	6.73084e-16	2.8383e-14	26.1103	HYAL3	protein_coding	8372	hyaluronidase 3 [Source:HGNC Symbol;Acc:HGNC:5322]
ENSG00000087448	-0.518089	6.01148	-14.3878	5.70709e-16	2.44088e-14	26.073	KLHL42	protein_coding	57542	kelch like family member 42 [Source:HGNC Symbol;Acc:HGNC:29252]
ENSG00000100364	0.422964	6.95383	14.4279	5.26196e-16	2.28302e-14	26.0499	KIAA0930	protein_coding	23313	KIAA0930 [Source:HGNC Symbol;Acc:HGNC:1314]
ENSG00000254087	-0.632758	4.29365	-14.2534	7.50195e-16	3.10246e-14	26.0443	LYN	protein_coding	4067	LYN proto-oncogene, Src family tyrosine kinase [Source:HGNC Symbol;Acc:HGNC:6735]
ENSG00000165490	-0.745362	4.24907	-14.2427	7.66807e-16	3.14517e-14	26.0298	DDIAS	protein_coding	220042	DNA damage induced apoptosis suppressor [Source:HGNC Symbol;Acc:HGNC:26351]
ENSG00000137764	-0.563746	4.62153	-14.2572	7.44397e-16	3.09553e-14	26.0065	MAP2K5	protein_coding	5607	mitogen-activated protein kinase kinase 5 [Source:HGNC Symbol;Acc:HGNC:6845]
ENSG00000152749	-0.695163	3.99118	-14.2174	8.07544e-16	3.29425e-14	26.0056	GPR180	protein_coding	160897	G protein-coupled receptor 180 [Source:HGNC Symbol;Acc:HGNC:28899]
ENSG00000152291	-0.405466	7.2613	-14.4129	5.42367e-16	2.3464e-14	25.9941	TGOLN2	protein_coding	10618	trans-golgi network protein 2 [Source:HGNC Symbol;Acc:HGNC:15450]
ENSG00000249115	-0.625791	4.67348	-14.2539	7.49463e-16	3.10246e-14	25.9929	HAUS5	protein_coding	23354	HAUS augmin like complex subunit 5 [Source:HGNC Symbol;Acc:HGNC:29130]
ENSG00000120725	0.371299	6.9504	14.3805	5.79202e-16	2.47017e-14	25.9522	SIL1	protein_coding	64374	SIL1 nucleotide exchange factor [Source:HGNC Symbol;Acc:HGNC:24624]
ENSG00000136738	-0.577021	5.05732	-14.2498	7.55652e-16	3.1079e-14	25.9275	STAM	protein_coding	8027	signal transducing adaptor molecule [Source:HGNC Symbol;Acc:HGNC:11357]
ENSG00000128928	0.435769	8.19191	14.3769	5.83411e-16	2.48107e-14	25.8539	IVD	protein_coding	3712	isovaleryl-CoA dehydrogenase [Source:HGNC Symbol;Acc:HGNC:6186]
ENSG00000169814	0.523077	5.04564	14.205	8.28162e-16	3.35104e-14	25.8322	BTD	protein_coding	686	biotinidase [Source:HGNC Symbol;Acc:HGNC:1122]
ENSG00000204217	0.435441	6.34332	14.2887	6.98029e-16	2.93524e-14	25.8244	BMPR2	protein_coding	659	bone morphogenetic protein receptor type 2 [Source:HGNC Symbol;Acc:HGNC:1078]
ENSG00000145882	0.399923	5.92172	14.2501	7.55266e-16	3.1079e-14	25.7959	PCYOX1L	protein_coding	78991	prenylcysteine oxidase 1 like [Source:HGNC Symbol;Acc:HGNC:28477]
ENSG00000148835	-0.715626	4.2244	-14.117	9.92117e-16	3.94012e-14	25.7732	TAF5	protein_coding	6877	TATA-box binding protein associated factor 5 [Source:HGNC Symbol;Acc:HGNC:11539]
ENSG00000198876	-0.364991	6.71944	-14.2757	7.16839e-16	2.99755e-14	25.758	DCAF12	protein_coding	25853	DDB1 and CUL4 associated factor 12 [Source:HGNC Symbol;Acc:HGNC:19911]
ENSG00000171940	-0.411054	8.10887	-14.3149	6.6183e-16	2.7987e-14	25.7311	ZNF217	protein_coding	7764	zinc finger protein 217 [Source:HGNC Symbol;Acc:HGNC:13009]
ENSG00000091073	0.710365	4.18381	14.0891	1.05073e-15	4.15095e-14	25.7164	DTX2	protein_coding	113878	deltex E3 ubiquitin ligase 2 [Source:HGNC Symbol;Acc:HGNC:15973]
ENSG00000239672	-0.451679	5.91485	-14.1904	8.53427e-16	3.42557e-14	25.6758	NME1	protein_coding	4830	NME/NM23 nucleoside diphosphate kinase 1 [Source:HGNC Symbol;Acc:HGNC:7849]
ENSG00000114631	0.458592	7.96064	14.2815	7.08337e-16	2.97027e-14	25.671	PODXL2	protein_coding	50512	podocalyxin like 2 [Source:HGNC Symbol;Acc:HGNC:17936]
ENSG00000115616	0.454087	6.04515	14.197	8.4185e-16	3.39727e-14	25.6706	SLC9A2	protein_coding	6549	solute carrier family 9 member A2 [Source:HGNC Symbol;Acc:HGNC:11072]
ENSG00000134779	-0.43504	6.23236	-14.2057	8.27016e-16	3.35104e-14	25.6672	TPGS2	protein_coding	25941	tubulin polyglutamylase complex subunit 2 [Source:HGNC Symbol;Acc:HGNC:24561]
ENSG00000164754	-0.330993	8.24836	-14.266	7.31197e-16	3.04909e-14	25.6206	RAD21	protein_coding	5885	RAD21 cohesin complex component [Source:HGNC Symbol;Acc:HGNC:9811]
ENSG00000166387	0.480482	6.25408	14.1827	8.66925e-16	3.47047e-14	25.6144	PPFIBP2	protein_coding	8495	PPFIA binding protein 2 [Source:HGNC Symbol;Acc:HGNC:9250]
ENSG00000111961	0.447136	6.50999	14.1952	8.44938e-16	3.40059e-14	25.6119	SASH1	protein_coding	23328	SAM and SH3 domain containing 1 [Source:HGNC Symbol;Acc:HGNC:19182]
ENSG00000101752	-0.599296	5.47598	-14.1283	9.693e-16	3.86998e-14	25.6109	MIB1	protein_coding	57534	MIB E3 ubiquitin protein ligase 1 [Source:HGNC Symbol;Acc:HGNC:21086]
ENSG00000123908	0.403603	7.51772	14.2379	7.74322e-16	3.16733e-14	25.6106	AGO2	protein_coding	27161	argonaute RISC catalytic component 2 [Source:HGNC Symbol;Acc:HGNC:3263]
ENSG00000143748	-0.435648	6.92778	-14.2114	8.17472e-16	3.32572e-14	25.6063	NVL	protein_coding	4931	nuclear VCP like [Source:HGNC Symbol;Acc:HGNC:8070]
ENSG00000258590	0.777449	3.42633	13.9673	1.35129e-15	5.22824e-14	25.5318	NBEAP1	transcribed_unprocessed_pseudogene	NA	neurobeachin pseudogene 1 [Source:HGNC Symbol;Acc:HGNC:1007]
ENSG00000086289	1.05388	3.02172	13.944	1.41821e-15	5.41733e-14	25.4852	EPDR1	protein_coding	54749	ependymin related 1 [Source:HGNC Symbol;Acc:HGNC:17572]
ENSG00000278965	2.10771	1.06726	14.4065	5.49456e-16	2.36423e-14	25.4805		TEC	NA	tec
ENSG00000104872	-0.446648	6.36942	-14.0994	1.02868e-15	4.07457e-14	25.4287	PIH1D1	protein_coding	55011	PIH1 domain containing 1 [Source:HGNC Symbol;Acc:HGNC:26075]
ENSG00000180694	0.634465	4.88437	13.9779	1.32187e-15	5.14092e-14	25.3845	TMEM64	protein_coding	169200	transmembrane protein 64 [Source:HGNC Symbol;Acc:HGNC:25441]
ENSG00000087086	0.389165	7.93907	14.1173	9.91523e-16	3.94012e-14	25.3293	FTL	protein_coding	2512	ferritin light chain [Source:HGNC Symbol;Acc:HGNC:3999]
ENSG00000113532	-1.42683	-0.434578	-13.9226	1.48244e-15	5.60564e-14	25.3084	ST8SIA4	protein_coding	7903	ST8 alpha-N-acetyl-neuraminide alpha-2,8-sialyltransferase 4 [Source:HGNC Symbol;Acc:HGNC:10871]
ENSG00000164684	0.652699	4.65238	13.9239	1.4786e-15	5.60564e-14	25.3066	ZNF704	protein_coding	619279	zinc finger protein 704 [Source:HGNC Symbol;Acc:HGNC:32291]
ENSG00000244468	1.95035	3.20647	13.8459	1.73901e-15	6.49405e-14	25.2862		lncRNA	NA	novel transcript
ENSG00000132746	0.490745	6.1768	14.008	1.24201e-15	4.84286e-14	25.2579	ALDH3B2	protein_coding	222	aldehyde dehydrogenase 3 family member B2 [Source:HGNC Symbol;Acc:HGNC:411]
ENSG00000011376	0.414744	6.94544	14.0413	1.15944e-15	4.55641e-14	25.2482	LARS2	protein_coding	23395	leucyl-tRNA synthetase 2, mitochondrial [Source:HGNC Symbol;Acc:HGNC:17095]
ENSG00000170571	-0.535052	5.21046	-13.9231	1.48108e-15	5.60564e-14	25.2214	EMB	protein_coding	133418	embigin [Source:HGNC Symbol;Acc:HGNC:30465]
ENSG00000162599	0.426033	6.04221	13.9754	1.32867e-15	5.15399e-14	25.2077	NFIA	protein_coding	4774	nuclear factor I A [Source:HGNC Symbol;Acc:HGNC:7784]
ENSG00000134698	0.734138	6.09986	13.9581	1.37714e-15	5.30093e-14	25.1664	AGO4	protein_coding	192670	argonaute RISC component 4 [Source:HGNC Symbol;Acc:HGNC:18424]
ENSG00000005893	0.344039	7.57314	14.0244	1.20078e-15	4.70657e-14	25.1594	LAMP2	protein_coding	3920	lysosomal associated membrane protein 2 [Source:HGNC Symbol;Acc:HGNC:6501]
ENSG00000278540	0.326274	9.58384	14.0743	1.08333e-15	4.26847e-14	25.1445	ACACA	protein_coding	31	acetyl-CoA carboxylase alpha [Source:HGNC Symbol;Acc:HGNC:84]
ENSG00000163110	0.450398	6.24571	13.9543	1.38809e-15	5.3294e-14	25.136	PDLIM5	protein_coding	10611	PDZ and LIM domain 5 [Source:HGNC Symbol;Acc:HGNC:17468]
ENSG00000198589	-0.367636	7.60687	-14.0119	1.23211e-15	4.81678e-14	25.1314	LRBA	protein_coding	987	LPS responsive beige-like anchor protein [Source:HGNC Symbol;Acc:HGNC:1742]
ENSG00000116406	0.456954	6.70473	13.9629	1.36373e-15	5.26282e-14	25.1069	EDEM3	protein_coding	80267	ER degradation enhancing alpha-mannosidase like protein 3 [Source:HGNC Symbol;Acc:HGNC:16787]
ENSG00000147852	0.498301	5.15152	13.8537	1.71101e-15	6.42143e-14	25.0803	VLDLR	protein_coding	7436	very low density lipoprotein receptor [Source:HGNC Symbol;Acc:HGNC:12698]
ENSG00000116127	-0.547207	5.03323	-13.8421	1.75283e-15	6.51324e-14	25.0778	ALMS1	protein_coding	7840	ALMS1 centrosome and basal body associated protein [Source:HGNC Symbol;Acc:HGNC:428]
ENSG00000122203	-0.343463	7.21108	-13.9486	1.40459e-15	5.37902e-14	25.0287	KIAA1191	protein_coding	57179	KIAA1191 [Source:HGNC Symbol;Acc:HGNC:29209]
ENSG00000063180	-1.18233	2.41033	-13.7272	2.22913e-15	8.12334e-14	24.9736	CA11	protein_coding	770	carbonic anhydrase 11 [Source:HGNC Symbol;Acc:HGNC:1370]
ENSG00000129187	-0.423954	5.97055	-13.8479	1.73187e-15	6.48352e-14	24.9487	DCTD	protein_coding	1635	dCMP deaminase [Source:HGNC Symbol;Acc:HGNC:2710]
ENSG00000112144	0.71313	6.73658	13.8794	1.62194e-15	6.1024e-14	24.9266	CILK1	protein_coding	22858	ciliogenesis associated kinase 1 [Source:HGNC Symbol;Acc:HGNC:21219]
ENSG00000149187	-0.274722	8.17634	-13.9264	1.47082e-15	5.60406e-14	24.9123	CELF1	protein_coding	10658	CUGBP Elav-like family member 1 [Source:HGNC Symbol;Acc:HGNC:2549]
ENSG00000228716	-0.356227	7.45026	-13.8848	1.60368e-15	6.04885e-14	24.8745	DHFR	protein_coding	1719	dihydrofolate reductase [Source:HGNC Symbol;Acc:HGNC:2861]
ENSG00000251131	1.36744	2.77978	13.6424	2.66419e-15	9.49995e-14	24.8474		lncRNA	NA	novel transcript
ENSG00000179362	1.228	2.01851	13.6962	2.37867e-15	8.59513e-14	24.8342	HMGN2P46	transcribed_processed_pseudogene	NA	high mobility group nucleosomal binding domain 2 pseudogene 46 [Source:HGNC Symbol;Acc:HGNC:26817]
ENSG00000165102	0.392965	6.0782	13.7947	1.93516e-15	7.13775e-14	24.8187	HGSNAT	protein_coding	138050	heparan-alpha-glucosaminide N-acetyltransferase [Source:HGNC Symbol;Acc:HGNC:26527]
ENSG00000177981	-0.618144	4.86798	-13.6995	2.36243e-15	8.56637e-14	24.804	ASB8	protein_coding	140461	ankyrin repeat and SOCS box containing 8 [Source:HGNC Symbol;Acc:HGNC:17183]
ENSG00000156504	-0.500486	5.23825	-13.7271	2.22943e-15	8.12334e-14	24.7983	PABIR2	protein_coding	159090	PABIR family member 2 [Source:HGNC Symbol;Acc:HGNC:30490]
ENSG00000145495	0.303442	7.83863	13.8442	1.74513e-15	6.50071e-14	24.7594	MARCHF6	protein_coding	10299	membrane associated ring-CH-type finger 6 [Source:HGNC Symbol;Acc:HGNC:30550]
ENSG00000197728	0.36105	7.81698	13.8391	1.76389e-15	6.53815e-14	24.7504	RPS26	protein_coding	6231	ribosomal protein S26 [Source:HGNC Symbol;Acc:HGNC:10414]
ENSG00000119138	-0.491866	6.3164	-13.7613	2.07505e-15	7.61631e-14	24.7216	KLF9	protein_coding	687	Kruppel like factor 9 [Source:HGNC Symbol;Acc:HGNC:1123]
ENSG00000156709	0.402381	7.33419	13.795	1.93391e-15	7.13775e-14	24.6929	AIFM1	protein_coding	9131	apoptosis inducing factor mitochondria associated 1 [Source:HGNC Symbol;Acc:HGNC:8768]
ENSG00000197965	0.335957	7.71552	13.7893	1.95719e-15	7.20129e-14	24.652	MPZL1	protein_coding	9019	myelin protein zero like 1 [Source:HGNC Symbol;Acc:HGNC:7226]
ENSG00000154358	-0.674114	5.64156	-13.669	2.51862e-15	9.04534e-14	24.6199	OBSCN	protein_coding	84033	obscurin, cytoskeletal calmodulin and titin-interacting RhoGEF [Source:HGNC Symbol;Acc:HGNC:15719]
ENSG00000165449	0.691704	4.24047	13.5688	3.11158e-15	1.0863e-13	24.6171	SLC16A9	protein_coding	220963	solute carrier family 16 member 9 [Source:HGNC Symbol;Acc:HGNC:23520]
ENSG00000083857	0.367517	7.09367	13.7488	2.13012e-15	7.79934e-14	24.6136	FAT1	protein_coding	2195	FAT atypical cadherin 1 [Source:HGNC Symbol;Acc:HGNC:3595]
ENSG00000186376	-0.479981	4.88002	-13.6123	2.83823e-15	1.00489e-13	24.6114	ZNF75D	protein_coding	7626	zinc finger protein 75D [Source:HGNC Symbol;Acc:HGNC:13145]
ENSG00000140022	0.618806	4.6207	13.5885	2.98483e-15	1.04937e-13	24.6024	STON2	protein_coding	85439	stonin 2 [Source:HGNC Symbol;Acc:HGNC:30652]
ENSG00000090263	0.411258	6.27629	13.6854	2.43366e-15	8.76117e-14	24.5609	MRPS33	protein_coding	51650	mitochondrial ribosomal protein S33 [Source:HGNC Symbol;Acc:HGNC:16634]
ENSG00000145569	-0.599475	4.4175	-13.5453	3.27051e-15	1.1365e-13	24.5425	OTULINL	protein_coding	54491	OTU deubiquitinase with linear linkage specificity like [Source:HGNC Symbol;Acc:HGNC:25629]
ENSG00000138796	0.336009	6.87238	13.6956	2.38181e-15	8.59513e-14	24.5193	HADH	protein_coding	3033	hydroxyacyl-CoA dehydrogenase [Source:HGNC Symbol;Acc:HGNC:4799]
ENSG00000117595	0.378979	6.17151	13.6488	2.62829e-15	9.39427e-14	24.4954	IRF6	protein_coding	3664	interferon regulatory factor 6 [Source:HGNC Symbol;Acc:HGNC:6121]
ENSG00000108443	-0.499762	6.0785	-13.6235	2.77218e-15	9.86161e-14	24.4572	RPS6KB1	protein_coding	6198	ribosomal protein S6 kinase B1 [Source:HGNC Symbol;Acc:HGNC:10436]
ENSG00000067064	0.636632	6.92444	13.6625	2.55379e-15	9.14975e-14	24.4501	IDI1	protein_coding	3422	isopentenyl-diphosphate delta isomerase 1 [Source:HGNC Symbol;Acc:HGNC:5387]
ENSG00000197879	-0.332956	8.72713	-13.7054	2.33313e-15	8.48063e-14	24.409	MYO1C	protein_coding	4641	myosin IC [Source:HGNC Symbol;Acc:HGNC:7597]
ENSG00000078319	-0.64687	4.12041	-13.4594	3.9238e-15	1.34484e-13	24.4014	PMS2P1	transcribed_unprocessed_pseudogene	NA	PMS1 homolog 2, mismatch repair system component pseudogene 1 [Source:HGNC Symbol;Acc:HGNC:9123]
ENSG00000176087	0.402601	6.89937	13.6133	2.83263e-15	1.00489e-13	24.3406	SLC35A4	protein_coding	113829	solute carrier family 35 member A4 [Source:HGNC Symbol;Acc:HGNC:20753]
ENSG00000196535	0.395513	6.67411	13.5902	2.97439e-15	1.04816e-13	24.3125	MYO18A	protein_coding	399687	myosin XVIIIA [Source:HGNC Symbol;Acc:HGNC:31104]
ENSG00000078967	0.504794	5.23516	13.497	3.62282e-15	1.25522e-13	24.3073	UBE2D4	protein_coding	51619	ubiquitin conjugating enzyme E2 D4 (putative) [Source:HGNC Symbol;Acc:HGNC:21647]
ENSG00000272047	0.625264	4.34609	13.4333	4.14801e-15	1.40882e-13	24.3063	GTF2H5	protein_coding	404672	general transcription factor IIH subunit 5 [Source:HGNC Symbol;Acc:HGNC:21157]
ENSG00000103067	0.344559	7.12289	13.6009	2.90757e-15	1.02702e-13	24.2946	ESRP2	protein_coding	80004	epithelial splicing regulatory protein 2 [Source:HGNC Symbol;Acc:HGNC:26152]
ENSG00000110108	-0.414475	6.49261	-13.5652	3.13517e-15	1.092e-13	24.2803	TMEM109	protein_coding	79073	transmembrane protein 109 [Source:HGNC Symbol;Acc:HGNC:28771]
ENSG00000090924	-0.917581	3.56085	-13.3544	4.90904e-15	1.65026e-13	24.2397	PLEKHG2	protein_coding	64857	pleckstrin homology and RhoGEF domain containing G2 [Source:HGNC Symbol;Acc:HGNC:29515]
ENSG00000128512	0.793681	3.45538	13.3539	4.91385e-15	1.65026e-13	24.2371	DOCK4	protein_coding	9732	dedicator of cytokinesis 4 [Source:HGNC Symbol;Acc:HGNC:19192]
ENSG00000152700	0.369253	7.03977	13.5709	3.09779e-15	1.08401e-13	24.2368	SAR1B	protein_coding	51128	secretion associated Ras related GTPase 1B [Source:HGNC Symbol;Acc:HGNC:10535]
ENSG00000171105	-0.462765	5.42393	-13.4595	3.9235e-15	1.34484e-13	24.1992	INSR	protein_coding	3643	insulin receptor [Source:HGNC Symbol;Acc:HGNC:6091]
ENSG00000173281	0.580756	5.42291	13.4536	3.97281e-15	1.35854e-13	24.185	PPP1R3B	protein_coding	79660	protein phosphatase 1 regulatory subunit 3B [Source:HGNC Symbol;Acc:HGNC:14942]
ENSG00000166348	0.361145	7.95786	13.5794	3.04264e-15	1.0672e-13	24.1848	USP54	protein_coding	159195	ubiquitin specific peptidase 54 [Source:HGNC Symbol;Acc:HGNC:23513]
ENSG00000225449	0.813107	3.68896	13.2999	5.51613e-15	1.82799e-13	24.1073	RAB6C-AS1	transcribed_unprocessed_pseudogene	100131320	RAB6C antisense RNA 1 [Source:HGNC Symbol;Acc:HGNC:49278]
ENSG00000118655	-0.610053	4.41963	-13.3053	5.45294e-15	1.81507e-13	24.0284	DCLRE1B	protein_coding	64858	DNA cross-link repair 1B [Source:HGNC Symbol;Acc:HGNC:17641]
ENSG00000111206	-0.398883	7.65518	-13.4951	3.63724e-15	1.25522e-13	24.0248	FOXM1	protein_coding	2305	forkhead box M1 [Source:HGNC Symbol;Acc:HGNC:3818]
ENSG00000070831	0.31799	6.78887	13.4434	4.06004e-15	1.38207e-13	23.984	CDC42	protein_coding	998	cell division cycle 42 [Source:HGNC Symbol;Acc:HGNC:1736]
ENSG00000162521	-0.281135	8.22259	-13.4851	3.71571e-15	1.27936e-13	23.9645	RBBP4	protein_coding	5928	RB binding protein 4, chromatin remodeling factor [Source:HGNC Symbol;Acc:HGNC:9887]
ENSG00000134716	1.0277	2.56959	13.2167	6.5961e-15	2.13867e-13	23.9613	CYP2J2	protein_coding	1573	cytochrome P450 family 2 subfamily J member 2 [Source:HGNC Symbol;Acc:HGNC:2634]
ENSG00000008988	0.32371	9.69973	13.4955	3.6345e-15	1.25522e-13	23.9032	RPS20	protein_coding	6224	ribosomal protein S20 [Source:HGNC Symbol;Acc:HGNC:10405]
ENSG00000034510	0.467828	7.23613	13.4199	4.26851e-15	1.44648e-13	23.8937	TMSB10	protein_coding	9168	thymosin beta 10 [Source:HGNC Symbol;Acc:HGNC:11879]
ENSG00000176890	-0.752387	6.09726	-13.3489	4.96758e-15	1.66458e-13	23.8673	TYMS	protein_coding	7298	thymidylate synthetase [Source:HGNC Symbol;Acc:HGNC:12441]
ENSG00000149136	-0.316257	8.69273	-13.447	4.02902e-15	1.37463e-13	23.8538	SSRP1	protein_coding	6749	structure specific recognition protein 1 [Source:HGNC Symbol;Acc:HGNC:11327]
ENSG00000135404	-0.314478	7.53561	-13.4039	4.41625e-15	1.49317e-13	23.8356	CD63	protein_coding	967	CD63 molecule [Source:HGNC Symbol;Acc:HGNC:1692]
ENSG00000105290	-0.396487	6.13138	-13.3213	5.26894e-15	1.75772e-13	23.7958	APLP1	protein_coding	333	amyloid beta precursor like protein 1 [Source:HGNC Symbol;Acc:HGNC:597]
ENSG00000150347	0.438048	5.95396	13.3028	5.48294e-15	1.82101e-13	23.7778	ARID5B	protein_coding	84159	AT-rich interaction domain 5B [Source:HGNC Symbol;Acc:HGNC:17362]
ENSG00000171316	0.62704	4.45446	13.1928	6.9453e-15	2.22309e-13	23.7583	CHD7	protein_coding	55636	chromodomain helicase DNA binding protein 7 [Source:HGNC Symbol;Acc:HGNC:20626]
ENSG00000109586	0.376468	7.01771	13.3448	5.01104e-15	1.67541e-13	23.7496	GALNT7	protein_coding	51809	polypeptide N-acetylgalactosaminyltransferase 7 [Source:HGNC Symbol;Acc:HGNC:4129]
ENSG00000138614	-0.374665	5.75176	-13.2676	5.91228e-15	1.94638e-13	23.7314	INTS14	protein_coding	81556	integrator complex subunit 14 [Source:HGNC Symbol;Acc:HGNC:25372]
ENSG00000160305	0.481274	5.92002	13.2714	5.86465e-15	1.93495e-13	23.7138	DIP2A	protein_coding	23181	disco interacting protein 2 homolog A [Source:HGNC Symbol;Acc:HGNC:17217]
ENSG00000260852	0.63259	4.11905	13.1386	7.80732e-15	2.47787e-13	23.7074	FBXL19-AS1	lncRNA	283932	FBXL19 antisense RNA 1 [Source:HGNC Symbol;Acc:HGNC:27557]
ENSG00000135052	0.439935	8.41117	13.368	4.76817e-15	1.60853e-13	23.6986	GOLM1	protein_coding	51280	golgi membrane protein 1 [Source:HGNC Symbol;Acc:HGNC:15451]
ENSG00000176953	-0.42723	6.05679	-13.2435	6.22683e-15	2.03211e-13	23.6362	NFATC2IP	protein_coding	84901	nuclear factor of activated T cells 2 interacting protein [Source:HGNC Symbol;Acc:HGNC:25906]
ENSG00000131375	-0.41851	5.62908	-13.2147	6.62582e-15	2.14368e-13	23.6346	CAPN7	protein_coding	23473	calpain 7 [Source:HGNC Symbol;Acc:HGNC:1484]
ENSG00000165410	-0.495535	5.29774	-13.1893	6.99758e-15	2.23506e-13	23.6323	CFL2	protein_coding	1073	cofilin 2 [Source:HGNC Symbol;Acc:HGNC:1875]
ENSG00000163444	0.316021	6.61772	13.2738	5.83472e-15	1.92931e-13	23.6321	TMEM183A	protein_coding	92703	transmembrane protein 183A [Source:HGNC Symbol;Acc:HGNC:20173]
ENSG00000117154	1.39735	1.57962	13.1081	8.3408e-15	2.63051e-13	23.5947	IGSF21	protein_coding	84966	immunoglobin superfamily member 21 [Source:HGNC Symbol;Acc:HGNC:28246]
ENSG00000090402	1.85882	1.98868	13.0699	9.05977e-15	2.82755e-13	23.5801	SI	protein_coding	6476	sucrase-isomaltase [Source:HGNC Symbol;Acc:HGNC:10856]
ENSG00000178573	-0.610744	3.46717	-13.1136	8.24194e-15	2.6051e-13	23.5639	MAF	protein_coding	4094	MAF bZIP transcription factor [Source:HGNC Symbol;Acc:HGNC:6776]
ENSG00000054965	-0.368994	6.54716	-13.2271	6.45114e-15	2.0962e-13	23.5394	FAM168A	protein_coding	23201	family with sequence similarity 168 member A [Source:HGNC Symbol;Acc:HGNC:28999]
ENSG00000176834	-0.343915	6.24155	-13.1997	6.84348e-15	2.20206e-13	23.5155	VSIG10	protein_coding	54621	V-set and immunoglobulin domain containing 10 [Source:HGNC Symbol;Acc:HGNC:26078]
ENSG00000132640	0.4885	4.6417	13.0773	8.91599e-15	2.78848e-13	23.4897	BTBD3	protein_coding	22903	BTB domain containing 3 [Source:HGNC Symbol;Acc:HGNC:15854]
ENSG00000139977	-0.64773	4.52678	-13.0629	9.19991e-15	2.86533e-13	23.4847	NAA30	protein_coding	122830	N-alpha-acetyltransferase 30, NatC catalytic subunit [Source:HGNC Symbol;Acc:HGNC:19844]
ENSG00000189058	0.715682	4.09639	13.0361	9.7518e-15	3.01483e-13	23.4823	APOD	protein_coding	347	apolipoprotein D [Source:HGNC Symbol;Acc:HGNC:612]
ENSG00000151413	-0.675915	4.01664	-13.0264	9.95871e-15	3.06775e-13	23.4808	NUBPL	protein_coding	80224	nucleotide binding protein like [Source:HGNC Symbol;Acc:HGNC:20278]
ENSG00000110107	-0.31093	7.48935	-13.2397	6.27827e-15	2.04446e-13	23.4806	PRPF19	protein_coding	27339	pre-mRNA processing factor 19 [Source:HGNC Symbol;Acc:HGNC:17896]
ENSG00000057757	-0.633434	4.51663	-13.0601	9.2557e-15	2.87674e-13	23.4796	PITHD1	protein_coding	57095	PITH domain containing 1 [Source:HGNC Symbol;Acc:HGNC:25022]
ENSG00000128578	-0.926336	2.94922	-12.9879	1.08303e-14	3.2779e-13	23.4774	STRIP2	protein_coding	57464	striatin interacting protein 2 [Source:HGNC Symbol;Acc:HGNC:22209]
ENSG00000009954	-0.348426	8.17455	-13.256	6.0625e-15	1.99147e-13	23.4685	BAZ1B	protein_coding	9031	bromodomain adjacent to zinc finger domain 1B [Source:HGNC Symbol;Acc:HGNC:961]
ENSG00000129493	0.511085	4.2967	13.0364	9.74413e-15	3.01483e-13	23.4567	HEATR5A	protein_coding	25938	HEAT repeat containing 5A [Source:HGNC Symbol;Acc:HGNC:20276]
ENSG00000156675	-0.438775	6.4833	-13.1653	7.3703e-15	2.34413e-13	23.4118	RAB11FIP1	protein_coding	80223	RAB11 family interacting protein 1 [Source:HGNC Symbol;Acc:HGNC:30265]
ENSG00000166535	1.97068	0.786175	13.2494	6.14898e-15	2.01108e-13	23.3903	A2ML1	protein_coding	144568	alpha-2-macroglobulin like 1 [Source:HGNC Symbol;Acc:HGNC:23336]
ENSG00000129214	2.05192	1.05672	13.2497	6.14493e-15	2.01108e-13	23.3773	SHBG	protein_coding	6462	sex hormone binding globulin [Source:HGNC Symbol;Acc:HGNC:10839]
ENSG00000204116	0.722117	4.2708	12.9946	1.06717e-14	3.24299e-13	23.3694	CHIC1	protein_coding	53344	cysteine rich hydrophobic domain 1 [Source:HGNC Symbol;Acc:HGNC:1934]
ENSG00000136381	-0.337169	7.14673	-13.1748	7.22012e-15	2.30124e-13	23.3663	IREB2	protein_coding	3658	iron responsive element binding protein 2 [Source:HGNC Symbol;Acc:HGNC:6115]
ENSG00000203985	1.52638	1.70219	13.0257	9.97317e-15	3.06775e-13	23.3329	LDLRAD1	protein_coding	388633	low density lipoprotein receptor class A domain containing 1 [Source:HGNC Symbol;Acc:HGNC:32069]
ENSG00000114315	1.34718	2.12579	12.9555	1.16224e-14	3.48255e-13	23.3309	HES1	protein_coding	3280	hes family bHLH transcription factor 1 [Source:HGNC Symbol;Acc:HGNC:5192]
ENSG00000167081	0.56599	3.91407	12.9494	1.17781e-14	3.51903e-13	23.3153	PBX3	protein_coding	5090	PBX homeobox 3 [Source:HGNC Symbol;Acc:HGNC:8634]
ENSG00000039068	0.296894	8.88436	13.1992	6.85028e-15	2.20206e-13	23.3011	CDH1	protein_coding	999	cadherin 1 [Source:HGNC Symbol;Acc:HGNC:1748]
ENSG00000170561	-0.67927	4.21762	-12.9594	1.1524e-14	3.45996e-13	23.3008	IRX2	protein_coding	153572	iroquois homeobox 2 [Source:HGNC Symbol;Acc:HGNC:14359]
ENSG00000186665	0.658428	4.15972	12.9489	1.17911e-14	3.51903e-13	23.2814	C17orf58	protein_coding	284018	chromosome 17 open reading frame 58 [Source:HGNC Symbol;Acc:HGNC:27568]
ENSG00000116991	0.541606	6.96488	13.1135	8.24288e-15	2.6051e-13	23.2547	SIPA1L2	protein_coding	57568	signal induced proliferation associated 1 like 2 [Source:HGNC Symbol;Acc:HGNC:23800]
ENSG00000149485	-0.333006	6.71895	-13.0965	8.55254e-15	2.686e-13	23.238	FADS1	protein_coding	3992	fatty acid desaturase 1 [Source:HGNC Symbol;Acc:HGNC:3574]
ENSG00000166441	0.294797	10.5496	13.2088	6.71031e-15	2.16635e-13	23.2344	RPL27A	protein_coding	6157	ribosomal protein L27a [Source:HGNC Symbol;Acc:HGNC:10329]
ENSG00000049541	-0.450567	5.84785	-13.0248	9.99287e-15	3.06775e-13	23.1851	RFC2	protein_coding	5982	replication factor C subunit 2 [Source:HGNC Symbol;Acc:HGNC:9970]
ENSG00000175329	-1.04534	2.9751	-12.8497	1.46519e-14	4.27928e-13	23.1789	ISX	protein_coding	91464	intestine specific homeobox [Source:HGNC Symbol;Acc:HGNC:28084]
ENSG00000168610	0.299213	7.56918	13.1019	8.45339e-15	2.66043e-13	23.171	STAT3	protein_coding	6774	signal transducer and activator of transcription 3 [Source:HGNC Symbol;Acc:HGNC:11364]
ENSG00000172922	-0.536604	4.80181	-12.9268	1.23754e-14	3.67879e-13	23.138	RNASEH2C	protein_coding	84153	ribonuclease H2 subunit C [Source:HGNC Symbol;Acc:HGNC:24116]
ENSG00000171208	0.438099	6.41944	13.0357	9.76024e-15	3.01483e-13	23.1311	NETO2	protein_coding	81831	neuropilin and tolloid like 2 [Source:HGNC Symbol;Acc:HGNC:14644]
ENSG00000074696	0.305864	7.88028	13.0936	8.6066e-15	2.69733e-13	23.13	HACD3	protein_coding	51495	3-hydroxyacyl-CoA dehydratase 3 [Source:HGNC Symbol;Acc:HGNC:24175]
ENSG00000146830	0.407793	6.14784	13.0093	1.03353e-14	3.15353e-13	23.1061	GIGYF1	protein_coding	64599	GRB10 interacting GYF protein 1 [Source:HGNC Symbol;Acc:HGNC:9126]
ENSG00000133816	-0.437977	6.55642	-13.0208	1.00803e-14	3.08827e-13	23.0858	MICAL2	protein_coding	9645	microtubule associated monooxygenase, calponin and LIM domain containing 2 [Source:HGNC Symbol;Acc:HGNC:24693]
ENSG00000274750	0.912179	2.98376	12.796	1.64889e-14	4.74198e-13	23.0615	H3C6	protein_coding	8353	H3 clustered histone 6 [Source:HGNC Symbol;Acc:HGNC:4769]
ENSG00000129235	0.399496	6.50845	13.0028	1.04826e-14	3.19199e-13	23.0489	TXNDC17	protein_coding	84817	thioredoxin domain containing 17 [Source:HGNC Symbol;Acc:HGNC:28218]
ENSG00000167183	0.382475	5.86981	12.9645	1.13961e-14	3.42842e-13	23.0452	PRR15L	protein_coding	79170	proline rich 15 like [Source:HGNC Symbol;Acc:HGNC:28149]
ENSG00000232677	-0.374092	6.43415	-12.9881	1.08258e-14	3.2779e-13	23.0254	LINC00665	lncRNA	100506930	long intergenic non-protein coding RNA 665 [Source:HGNC Symbol;Acc:HGNC:44323]
ENSG00000025434	0.622829	3.74269	12.8038	1.62076e-14	4.67901e-13	23.0225	NR1H3	protein_coding	10062	nuclear receptor subfamily 1 group H member 3 [Source:HGNC Symbol;Acc:HGNC:7966]
ENSG00000109181	1.09496	2.13718	12.7521	1.81616e-14	5.1345e-13	22.9666	UGT2B10	protein_coding	7365	UDP glucuronosyltransferase family 2 member B10 [Source:HGNC Symbol;Acc:HGNC:12544]
ENSG00000183741	0.373711	8.14144	13.0177	1.01483e-14	3.10278e-13	22.945	CBX6	protein_coding	23466	chromobox 6 [Source:HGNC Symbol;Acc:HGNC:1556]
ENSG00000062716	0.303957	7.45044	12.9833	1.09386e-14	3.30403e-13	22.9172	VMP1	protein_coding	81671	vacuole membrane protein 1 [Source:HGNC Symbol;Acc:HGNC:29559]
ENSG00000142945	-0.381385	6.443	-12.9255	1.24087e-14	3.68143e-13	22.886	KIF2C	protein_coding	11004	kinesin family member 2C [Source:HGNC Symbol;Acc:HGNC:6393]
ENSG00000105793	-0.357691	5.77592	-12.8732	1.39138e-14	4.08756e-13	22.858	GTPBP10	protein_coding	101927446	GTP binding protein 10 [Source:HGNC Symbol;Acc:HGNC:25106]
ENSG00000131711	-0.488784	7.47179	-12.947	1.18391e-14	3.52635e-13	22.837	MAP1B	protein_coding	4131	microtubule associated protein 1B [Source:HGNC Symbol;Acc:HGNC:6836]
ENSG00000065802	-0.45128	5.71352	-12.8576	1.44e-14	4.2139e-13	22.834	ASB1	protein_coding	51665	ankyrin repeat and SOCS box containing 1 [Source:HGNC Symbol;Acc:HGNC:16011]
ENSG00000170017	0.594441	6.90843	12.9026	1.30476e-14	3.85572e-13	22.8097	ALCAM	protein_coding	214	activated leukocyte cell adhesion molecule [Source:HGNC Symbol;Acc:HGNC:400]
ENSG00000151148	-0.348656	5.9843	-12.864	1.41988e-14	4.16314e-13	22.8071	UBE3B	protein_coding	89910	ubiquitin protein ligase E3B [Source:HGNC Symbol;Acc:HGNC:13478]
ENSG00000167842	-0.562515	5.26729	-12.8116	1.59326e-14	4.62631e-13	22.8048	MIS12	protein_coding	79003	MIS12 kinetochore complex component [Source:HGNC Symbol;Acc:HGNC:24967]
ENSG00000107864	0.880559	3.79713	12.7056	2.01293e-14	5.56502e-13	22.8019	CPEB3	protein_coding	22849	cytoplasmic polyadenylation element binding protein 3 [Source:HGNC Symbol;Acc:HGNC:21746]
ENSG00000099937	2.50349	-0.598029	13.1955	6.90565e-15	2.21512e-13	22.7894	SERPIND1	protein_coding	3053	serpin family D member 1 [Source:HGNC Symbol;Acc:HGNC:4838]
ENSG00000170004	-0.283023	8.98997	-12.9673	1.13275e-14	3.41463e-13	22.7824	CHD3	protein_coding	1107	chromodomain helicase DNA binding protein 3 [Source:HGNC Symbol;Acc:HGNC:1918]
ENSG00000109118	-0.318311	6.74369	-12.8864	1.35185e-14	3.98704e-13	22.7654	PHF12	protein_coding	57649	PHD finger protein 12 [Source:HGNC Symbol;Acc:HGNC:20816]
ENSG00000096006	0.507547	4.20437	12.8086	1.60348e-14	4.63805e-13	22.7537	CRISP3	protein_coding	10321	cysteine rich secretory protein 3 [Source:HGNC Symbol;Acc:HGNC:16904]
ENSG00000174469	-0.876238	3.11689	-12.6587	2.23308e-14	6.13973e-13	22.7532	CNTNAP2	protein_coding	26047	contactin associated protein 2 [Source:HGNC Symbol;Acc:HGNC:13830]
ENSG00000169925	-0.339481	6.84879	-12.8826	1.36319e-14	4.01259e-13	22.7463	BRD3	protein_coding	8019	bromodomain containing 3 [Source:HGNC Symbol;Acc:HGNC:1104]
ENSG00000109452	0.879479	4.9185	12.7581	1.79223e-14	5.08285e-13	22.7426	INPP4B	protein_coding	8821	inositol polyphosphate-4-phosphatase type II B [Source:HGNC Symbol;Acc:HGNC:6075]
ENSG00000157637	-0.518064	6.23331	-12.8476	1.47198e-14	4.29074e-13	22.7395	SLC38A10	protein_coding	124565	solute carrier family 38 member 10 [Source:HGNC Symbol;Acc:HGNC:28237]
ENSG00000101457	-0.589329	4.46149	-12.7101	1.99298e-14	5.52004e-13	22.7135	DNTTIP1	protein_coding	116092	deoxynucleotidyltransferase terminal interacting protein 1 [Source:HGNC Symbol;Acc:HGNC:16160]
ENSG00000128833	-0.393335	6.82599	-12.8427	1.4878e-14	4.32845e-13	22.66	MYO5C	protein_coding	55930	myosin VC [Source:HGNC Symbol;Acc:HGNC:7604]
ENSG00000112576	-0.508005	5.1028	-12.7284	1.91372e-14	5.34119e-13	22.6452	CCND3	protein_coding	896	cyclin D3 [Source:HGNC Symbol;Acc:HGNC:1585]
ENSG00000118900	-0.350601	6.48834	-12.8091	1.60192e-14	4.63805e-13	22.6205	UBN1	protein_coding	29855	ubinuclein 1 [Source:HGNC Symbol;Acc:HGNC:12506]
ENSG00000123983	0.825895	10.3024	12.9189	1.25896e-14	3.72772e-13	22.6049	ACSL3	protein_coding	2181	acyl-CoA synthetase long chain family member 3 [Source:HGNC Symbol;Acc:HGNC:3570]
ENSG00000100207	-0.362356	6.24926	-12.7804	1.70635e-14	4.8885e-13	22.585	TCF20	protein_coding	6942	transcription factor 20 [Source:HGNC Symbol;Acc:HGNC:11631]
ENSG00000175467	-0.406993	6.21811	-12.7769	1.71962e-14	4.91712e-13	22.5816	SART1	protein_coding	9092	spliceosome associated factor 1, recruiter of U4/U6.U5 tri-snRNP [Source:HGNC Symbol;Acc:HGNC:10538]
ENSG00000104643	0.375954	5.50597	12.7277	1.91674e-14	5.34119e-13	22.5723	MTMR9	protein_coding	66036	myotubularin related protein 9 [Source:HGNC Symbol;Acc:HGNC:14596]
ENSG00000143850	0.614742	5.54632	12.7275	1.91773e-14	5.34119e-13	22.5681	PLEKHA6	protein_coding	22874	pleckstrin homology domain containing A6 [Source:HGNC Symbol;Acc:HGNC:17053]
ENSG00000146670	-0.480851	6.07731	-12.7593	1.78743e-14	5.08199e-13	22.5624	CDCA5	protein_coding	113130	cell division cycle associated 5 [Source:HGNC Symbol;Acc:HGNC:14626]
ENSG00000107863	-0.463083	6.27097	-12.7631	1.77272e-14	5.05933e-13	22.5449	ARHGAP21	protein_coding	57584	Rho GTPase activating protein 21 [Source:HGNC Symbol;Acc:HGNC:23725]
ENSG00000003989	-0.586679	4.20875	-12.6171	2.44909e-14	6.64842e-13	22.5437	SLC7A2	protein_coding	6542	solute carrier family 7 member 2 [Source:HGNC Symbol;Acc:HGNC:11060]
ENSG00000213551	-0.460479	5.76464	-12.7279	1.91599e-14	5.34119e-13	22.5363	DNAJC9	protein_coding	23234	DnaJ heat shock protein family (Hsp40) member C9 [Source:HGNC Symbol;Acc:HGNC:19123]
ENSG00000105854	0.461017	6.35174	12.7576	1.79451e-14	5.08285e-13	22.5196	PON2	protein_coding	5445	paraoxonase 2 [Source:HGNC Symbol;Acc:HGNC:9205]
ENSG00000287906	1.62319	1.28424	12.7361	1.88154e-14	5.29937e-13	22.5115		lncRNA	NA	novel transcript
ENSG00000112715	-0.377779	7.189	-12.7894	1.67293e-14	4.80191e-13	22.5075	VEGFA	protein_coding	7422	vascular endothelial growth factor A [Source:HGNC Symbol;Acc:HGNC:12680]
ENSG00000163815	1.7423	1.40197	12.6798	2.13116e-14	5.87027e-13	22.5022	CLEC3B	protein_coding	7123	C-type lectin domain family 3 member B [Source:HGNC Symbol;Acc:HGNC:11891]
ENSG00000183323	0.404505	6.09389	12.7336	1.89184e-14	5.30846e-13	22.4986	CCDC125	protein_coding	202243	coiled-coil domain containing 125 [Source:HGNC Symbol;Acc:HGNC:28924]
ENSG00000274211	-0.385041	6.63704	-12.7618	1.77775e-14	5.06407e-13	22.498	SOCS7	protein_coding	30837	suppressor of cytokine signaling 7 [Source:HGNC Symbol;Acc:HGNC:29846]
ENSG00000149313	-0.407246	5.59773	-12.6985	2.04447e-14	5.64182e-13	22.4953	AASDHPPT	protein_coding	60496	aminoadipate-semialdehyde dehydrogenase-phosphopantetheinyl transferase [Source:HGNC Symbol;Acc:HGNC:14235]
ENSG00000167962	-0.644896	6.07668	-12.723	1.93668e-14	5.37401e-13	22.4848	ZNF598	protein_coding	90850	zinc finger protein 598, E3 ubiquitin ligase [Source:HGNC Symbol;Acc:HGNC:28079]
ENSG00000106105	-0.466797	8.52448	-12.8028	1.62422e-14	4.67999e-13	22.4425	GARS1	protein_coding	2617	glycyl-tRNA synthetase 1 [Source:HGNC Symbol;Acc:HGNC:4162]
ENSG00000073712	-0.544554	4.29086	-12.5683	2.73011e-14	7.33174e-13	22.4225	FERMT2	protein_coding	10979	FERM domain containing kindlin 2 [Source:HGNC Symbol;Acc:HGNC:15767]
ENSG00000172071	-0.411243	5.49952	-12.6537	2.25813e-14	6.19727e-13	22.4101	EIF2AK3	protein_coding	9451	eukaryotic translation initiation factor 2 alpha kinase 3 [Source:HGNC Symbol;Acc:HGNC:3255]
ENSG00000124570	0.304769	7.17077	12.7375	1.87591e-14	5.29344e-13	22.3906	SERPINB6	protein_coding	5269	serpin family B member 6 [Source:HGNC Symbol;Acc:HGNC:8950]
ENSG00000008394	0.275921	7.22567	12.7344	1.88838e-14	5.30846e-13	22.3791	MGST1	protein_coding	4257	microsomal glutathione S-transferase 1 [Source:HGNC Symbol;Acc:HGNC:7061]
ENSG00000197888	0.601556	5.39915	12.6361	2.34775e-14	6.39646e-13	22.3686	UGT2B17	protein_coding	7367	UDP glucuronosyltransferase family 2 member B17 [Source:HGNC Symbol;Acc:HGNC:12547]
ENSG00000136273	0.474579	5.14108	12.6035	2.52403e-14	6.8395e-13	22.3542	HUS1	protein_coding	3364	HUS1 checkpoint clamp component [Source:HGNC Symbol;Acc:HGNC:5309]
ENSG00000080839	-0.547752	4.98647	-12.5867	2.62006e-14	7.0869e-13	22.3478	RBL1	protein_coding	5933	RB transcriptional corepressor like 1 [Source:HGNC Symbol;Acc:HGNC:9893]
ENSG00000226950	0.388287	7.40974	12.7239	1.93275e-14	5.37305e-13	22.3412	DANCR	lncRNA	57291	differentiation antagonizing non-protein coding RNA [Source:HGNC Symbol;Acc:HGNC:28964]
ENSG00000041353	0.928729	3.0795	12.4542	3.52236e-14	9.11684e-13	22.3009	RAB27B	protein_coding	5874	RAB27B, member RAS oncogene family [Source:HGNC Symbol;Acc:HGNC:9767]
ENSG00000112414	-1.11587	2.02426	-12.4467	3.5821e-14	9.2555e-13	22.2948	ADGRG6	protein_coding	57211	adhesion G protein-coupled receptor G6 [Source:HGNC Symbol;Acc:HGNC:13841]
ENSG00000184678	0.617	5.30965	12.5789	2.66625e-14	7.17307e-13	22.2685	H2BC21	protein_coding	8349	H2B clustered histone 21 [Source:HGNC Symbol;Acc:HGNC:4760]
ENSG00000197321	-0.810878	4.01273	-12.4761	3.35396e-14	8.75647e-13	22.2548	SVIL	protein_coding	6840	supervillin [Source:HGNC Symbol;Acc:HGNC:11480]
ENSG00000224531	-0.584307	4.07846	-12.4681	3.41456e-14	8.8684e-13	22.2291	SMIM13	protein_coding	221710	small integral membrane protein 13 [Source:HGNC Symbol;Acc:HGNC:27356]
ENSG00000175387	-0.379957	6.20751	-12.6196	2.43554e-14	6.62362e-13	22.229	SMAD2	protein_coding	4087	SMAD family member 2 [Source:HGNC Symbol;Acc:HGNC:6768]
ENSG00000161513	-0.533648	4.86515	-12.524	3.01339e-14	7.99241e-13	22.226	FDXR	protein_coding	2232	ferredoxin reductase [Source:HGNC Symbol;Acc:HGNC:3642]
ENSG00000160957	-0.603479	5.29003	-12.5532	2.82322e-14	7.54131e-13	22.2209	RECQL4	protein_coding	9401	RecQ like helicase 4 [Source:HGNC Symbol;Acc:HGNC:9949]
ENSG00000113163	0.506164	5.40496	12.5624	2.76612e-14	7.40195e-13	22.2177	CERT1	protein_coding	10087	ceramide transporter 1 [Source:HGNC Symbol;Acc:HGNC:2205]
ENSG00000160753	-0.594587	5.10406	-12.5325	2.95692e-14	7.85651e-13	22.205	RUSC1	protein_coding	23623	RUN and SH3 domain containing 1 [Source:HGNC Symbol;Acc:HGNC:17153]
ENSG00000106348	0.360335	7.09451	12.6409	2.32316e-14	6.34097e-13	22.1797	IMPDH1	protein_coding	3614	inosine monophosphate dehydrogenase 1 [Source:HGNC Symbol;Acc:HGNC:6052]
ENSG00000104755	0.389245	5.72792	12.5645	2.75302e-14	7.38005e-13	22.1546	ADAM2	protein_coding	2515	ADAM metallopeptidase domain 2 [Source:HGNC Symbol;Acc:HGNC:198]
ENSG00000145604	-0.467202	5.71675	-12.5522	2.82942e-14	7.54444e-13	22.1477	SKP2	protein_coding	6502	S-phase kinase associated protein 2 [Source:HGNC Symbol;Acc:HGNC:10901]
ENSG00000171617	0.765173	3.77501	12.4106	3.88491e-14	9.98634e-13	22.1431	ENC1	protein_coding	8507	ectodermal-neural cortex 1 [Source:HGNC Symbol;Acc:HGNC:3345]
ENSG00000179295	-0.327478	7.90503	-12.6476	2.28875e-14	6.25843e-13	22.1321	PTPN11	protein_coding	5781	protein tyrosine phosphatase non-receptor type 11 [Source:HGNC Symbol;Acc:HGNC:9644]
ENSG00000197226	0.321958	8.23275	12.6521	2.26603e-14	6.20759e-13	22.1202	TBC1D9B	protein_coding	23061	TBC1 domain family member 9B [Source:HGNC Symbol;Acc:HGNC:29097]
ENSG00000153317	-0.453133	5.45609	-12.5113	3.10004e-14	8.19071e-13	22.0957	ASAP1	protein_coding	50807	ArfGAP with SH3 domain, ankyrin repeat and PH domain 1 [Source:HGNC Symbol;Acc:HGNC:2720]
ENSG00000132603	-0.499121	5.06975	-12.4803	3.32256e-14	8.69752e-13	22.0903	NIP7	protein_coding	51388	nucleolar pre-rRNA processing protein NIP7 [Source:HGNC Symbol;Acc:HGNC:24328]
ENSG00000138744	0.415242	6.80762	12.5843	2.63413e-14	7.11214e-13	22.0788	NAAA	protein_coding	27163	N-acylethanolamine acid amidase [Source:HGNC Symbol;Acc:HGNC:736]
ENSG00000146233	1.15997	2.06379	12.3683	4.27278e-14	1.09272e-12	22.0767	CYP39A1	protein_coding	51302	cytochrome P450 family 39 subfamily A member 1 [Source:HGNC Symbol;Acc:HGNC:17449]
ENSG00000146263	-0.554873	4.60021	-12.4309	3.71187e-14	9.57432e-13	22.0605	MMS22L	protein_coding	253714	MMS22 like, DNA repair protein [Source:HGNC Symbol;Acc:HGNC:21475]
ENSG00000138821	0.466295	5.37899	12.4972	3.1995e-14	8.41171e-13	22.0588	SLC39A8	protein_coding	64116	solute carrier family 39 member 8 [Source:HGNC Symbol;Acc:HGNC:20862]
ENSG00000162129	0.324761	6.95004	12.5813	2.65207e-14	7.14774e-13	22.0577	CLPB	protein_coding	81570	caseinolytic mitochondrial matrix peptidase chaperone subunit B [Source:HGNC Symbol;Acc:HGNC:30664]
ENSG00000169490	0.496725	5.35419	12.4873	3.27082e-14	8.58418e-13	22.056	TM2D2	protein_coding	83877	TM2 domain containing 2 [Source:HGNC Symbol;Acc:HGNC:24127]
ENSG00000134463	0.464739	5.17999	12.4698	3.40172e-14	8.86574e-13	22.0453	ECHDC3	protein_coding	79746	enoyl-CoA hydratase domain containing 3 [Source:HGNC Symbol;Acc:HGNC:23489]
ENSG00000084073	-0.355165	6.2475	-12.5353	2.93807e-14	7.82025e-13	22.0326	ZMPSTE24	protein_coding	10269	zinc metallopeptidase STE24 [Source:HGNC Symbol;Acc:HGNC:12877]
ENSG00000133687	0.883577	2.31836	12.3125	4.84463e-14	1.22644e-12	21.9974	TMTC1	protein_coding	83857	transmembrane O-mannosyltransferase targeting cadherins 1 [Source:HGNC Symbol;Acc:HGNC:24099]
ENSG00000169851	-0.438051	6.81027	-12.5211	3.03314e-14	8.03061e-13	21.9535	PCDH7	protein_coding	5099	protocadherin 7 [Source:HGNC Symbol;Acc:HGNC:8659]
ENSG00000231925	-0.375088	5.93254	-12.4799	3.32559e-14	8.69752e-13	21.9498	TAPBP	protein_coding	6892	TAP binding protein [Source:HGNC Symbol;Acc:HGNC:11566]
ENSG00000172296	1.18395	1.48837	12.2911	5.0847e-14	1.27985e-12	21.9318	SPTLC3	protein_coding	55304	serine palmitoyltransferase long chain base subunit 3 [Source:HGNC Symbol;Acc:HGNC:16253]
ENSG00000068489	-0.46147	6.73479	-12.5107	3.10452e-14	8.19071e-13	21.9211	PRR11	protein_coding	55771	proline rich 11 [Source:HGNC Symbol;Acc:HGNC:25619]
ENSG00000146072	0.696399	4.04635	12.3222	4.74013e-14	1.20404e-12	21.9027	TNFRSF21	protein_coding	27242	TNF receptor superfamily member 21 [Source:HGNC Symbol;Acc:HGNC:13469]
ENSG00000162174	0.643173	4.46572	12.3524	4.4282e-14	1.12863e-12	21.876	ASRGL1	protein_coding	80150	asparaginase and isoaspartyl peptidase 1 [Source:HGNC Symbol;Acc:HGNC:16448]
ENSG00000111859	0.883017	3.09639	12.2351	5.77191e-14	1.4265e-12	21.8107	NEDD9	protein_coding	4739	neural precursor cell expressed, developmentally down-regulated 9 [Source:HGNC Symbol;Acc:HGNC:7733]
ENSG00000137845	-0.313985	7.19829	-12.4572	3.49915e-14	9.07242e-13	21.7542	ADAM10	protein_coding	102	ADAM metallopeptidase domain 10 [Source:HGNC Symbol;Acc:HGNC:188]
ENSG00000131153	-0.700254	3.85653	-12.2402	5.70609e-14	1.41587e-12	21.7485	GINS2	protein_coding	51659	GINS complex subunit 2 [Source:HGNC Symbol;Acc:HGNC:24575]
ENSG00000186470	0.564984	4.27166	12.2686	5.35038e-14	1.3373e-12	21.7411	BTN3A2	protein_coding	11118	butyrophilin subfamily 3 member A2 [Source:HGNC Symbol;Acc:HGNC:1139]
ENSG00000134265	-0.464157	5.06373	-12.3187	4.77742e-14	1.21146e-12	21.7195	NAPG	protein_coding	8774	NSF attachment protein gamma [Source:HGNC Symbol;Acc:HGNC:7642]
ENSG00000189120	-0.676548	4.35274	-12.2559	5.5064e-14	1.37085e-12	21.6921	SP6	protein_coding	80320	Sp6 transcription factor [Source:HGNC Symbol;Acc:HGNC:14530]
ENSG00000136770	-0.42607	5.70398	-12.3501	4.45061e-14	1.13242e-12	21.686	DNAJC1	protein_coding	64215	DnaJ heat shock protein family (Hsp40) member C1 [Source:HGNC Symbol;Acc:HGNC:20090]
ENSG00000179841	-0.87047	4.04904	-12.2362	5.75764e-14	1.4263e-12	21.6678	AKAP5	protein_coding	9495	A-kinase anchoring protein 5 [Source:HGNC Symbol;Acc:HGNC:375]
ENSG00000151611	0.520933	4.26655	12.2347	5.77745e-14	1.4265e-12	21.6667	MMAA	protein_coding	166785	metabolism of cobalamin associated A [Source:HGNC Symbol;Acc:HGNC:18871]
ENSG00000172531	-0.292873	6.8186	-12.3893	4.07533e-14	1.04401e-12	21.634	PPP1CA	protein_coding	5499	protein phosphatase 1 catalytic subunit alpha [Source:HGNC Symbol;Acc:HGNC:9281]
ENSG00000086205	-0.295953	9.6586	-12.4688	3.40894e-14	8.8684e-13	21.6218	FOLH1	protein_coding	2346	folate hydrolase 1 [Source:HGNC Symbol;Acc:HGNC:3788]
ENSG00000140526	0.224089	11.2837	12.4986	3.1896e-14	8.40041e-13	21.6078	ABHD2	protein_coding	11057	abhydrolase domain containing 2, acylglycerol lipase [Source:HGNC Symbol;Acc:HGNC:18717]
ENSG00000115239	-0.896575	3.56864	-12.1443	7.09529e-14	1.72353e-12	21.57	ASB3	protein_coding	100302652	ankyrin repeat and SOCS box containing 3 [Source:HGNC Symbol;Acc:HGNC:16013]
ENSG00000284024	-0.396551	5.41362	-12.2683	5.35384e-14	1.3373e-12	21.5472		protein_coding	100421372	novel protein
ENSG00000177565	-0.414314	8.21449	-12.3949	4.02436e-14	1.03271e-12	21.5371	TBL1XR1	protein_coding	79718	TBL1X receptor 1 [Source:HGNC Symbol;Acc:HGNC:29529]
ENSG00000171865	-0.49811	5.1975	-12.2464	5.6261e-14	1.39833e-12	21.5357	RNASEH1	protein_coding	246243	ribonuclease H1 [Source:HGNC Symbol;Acc:HGNC:18466]
ENSG00000182551	0.332644	7.36358	12.3602	4.35079e-14	1.11078e-12	21.5177	ADI1	protein_coding	55256	acireductone dioxygenase 1 [Source:HGNC Symbol;Acc:HGNC:30576]
ENSG00000106012	0.339191	6.29504	12.308	4.89474e-14	1.23703e-12	21.5057	IQCE	protein_coding	23288	IQ motif containing E [Source:HGNC Symbol;Acc:HGNC:29171]
ENSG00000089009	0.243766	10.1896	12.4211	3.79401e-14	9.76942e-13	21.4847	RPL6	protein_coding	6128	ribosomal protein L6 [Source:HGNC Symbol;Acc:HGNC:10362]
ENSG00000116830	-0.374501	6.17919	-12.2899	5.09891e-14	1.28001e-12	21.4807	TTF2	protein_coding	8458	transcription termination factor 2 [Source:HGNC Symbol;Acc:HGNC:12398]
ENSG00000148180	0.821188	3.19512	12.0899	8.03235e-14	1.91704e-12	21.4791	GSN	protein_coding	2934	gelsolin [Source:HGNC Symbol;Acc:HGNC:4620]
ENSG00000289234	-0.671236	3.68408	-12.0983	7.88e-14	1.88806e-12	21.4466		lncRNA	NA	novel transcript
ENSG00000120833	1.37243	3.7471	12.098	7.88577e-14	1.88806e-12	21.4441	SOCS2	protein_coding	8835	suppressor of cytokine signaling 2 [Source:HGNC Symbol;Acc:HGNC:19382]
ENSG00000075886	0.801883	2.96434	12.0629	8.54385e-14	2.02623e-12	21.4318	TUBA3D	protein_coding	113457	tubulin alpha 3d [Source:HGNC Symbol;Acc:HGNC:24071]
ENSG00000116005	0.377267	6.6152	12.2885	5.11494e-14	1.2819e-12	21.4251	PCYOX1	protein_coding	51449	prenylcysteine oxidase 1 [Source:HGNC Symbol;Acc:HGNC:20588]
ENSG00000170471	-0.298434	6.75314	-12.2907	5.08975e-14	1.27985e-12	21.4147	RALGAPB	protein_coding	57148	Ral GTPase activating protein non-catalytic subunit beta [Source:HGNC Symbol;Acc:HGNC:29221]
ENSG00000198554	-0.507149	6.42549	-12.2659	5.38365e-14	1.34251e-12	21.3965	WDHD1	protein_coding	11169	WD repeat and HMG-box DNA binding protein 1 [Source:HGNC Symbol;Acc:HGNC:23170]
ENSG00000124222	-0.384162	5.36414	-12.1948	6.32528e-14	1.55155e-12	21.3858	STX16	protein_coding	8675	syntaxin 16 [Source:HGNC Symbol;Acc:HGNC:11431]
ENSG00000077684	-0.444922	5.19563	-12.1723	6.65759e-14	1.6251e-12	21.3645	JADE1	protein_coding	79960	jade family PHD finger 1 [Source:HGNC Symbol;Acc:HGNC:30027]
ENSG00000205937	-0.266718	7.75317	-12.2988	4.99768e-14	1.26093e-12	21.3476	RNPS1	protein_coding	10921	RNA binding protein with serine rich domain 1 [Source:HGNC Symbol;Acc:HGNC:10080]
ENSG00000138448	0.345447	6.60371	12.2334	5.79497e-14	1.42848e-12	21.2971	ITGAV	protein_coding	3685	integrin subunit alpha V [Source:HGNC Symbol;Acc:HGNC:6150]
ENSG00000145331	0.553125	4.65278	12.0993	7.86262e-14	1.88806e-12	21.2895	TRMT10A	protein_coding	93587	tRNA methyltransferase 10A [Source:HGNC Symbol;Acc:HGNC:28403]
ENSG00000204634	-0.732163	3.86629	-12.031	9.19165e-14	2.16958e-12	21.2681	TBC1D8	protein_coding	11138	TBC1 domain family member 8 [Source:HGNC Symbol;Acc:HGNC:17791]
ENSG00000197594	0.537837	4.48845	12.0751	8.30829e-14	1.97975e-12	21.2605	ENPP1	protein_coding	5167	ectonucleotide pyrophosphatase/phosphodiesterase 1 [Source:HGNC Symbol;Acc:HGNC:3356]
ENSG00000160602	0.72717	4.00504	12.0386	9.03352e-14	2.13898e-12	21.26	NEK8	protein_coding	284086	NIMA related kinase 8 [Source:HGNC Symbol;Acc:HGNC:13387]
ENSG00000061676	-0.390602	7.14311	-12.2257	5.89728e-14	1.45131e-12	21.2279	NCKAP1	protein_coding	10787	NCK associated protein 1 [Source:HGNC Symbol;Acc:HGNC:7666]
ENSG00000104738	-0.451523	7.47496	-12.223	5.93327e-14	1.45778e-12	21.1942	MCM4	protein_coding	4173	minichromosome maintenance complex component 4 [Source:HGNC Symbol;Acc:HGNC:6947]
ENSG00000171823	-0.865063	2.86769	-11.9384	1.13706e-13	2.62205e-12	21.154	FBXL14	protein_coding	144699	F-box and leucine rich repeat protein 14 [Source:HGNC Symbol;Acc:HGNC:28624]
ENSG00000062822	-0.709211	5.12116	-12.0651	8.50055e-14	2.02235e-12	21.1351	POLD1	protein_coding	5424	DNA polymerase delta 1, catalytic subunit [Source:HGNC Symbol;Acc:HGNC:9175]
ENSG00000198863	0.350145	6.07177	12.1303	7.32547e-14	1.77371e-12	21.1244	RUNDC1	protein_coding	146923	RUN domain containing 1 [Source:HGNC Symbol;Acc:HGNC:25418]
ENSG00000126067	0.274075	7.00738	12.1705	6.68388e-14	1.62887e-12	21.1111	PSMB2	protein_coding	5690	proteasome 20S subunit beta 2 [Source:HGNC Symbol;Acc:HGNC:9539]
ENSG00000258162	-1.11703	3.53185	-11.9429	1.12528e-13	2.59889e-12	21.1092		lncRNA	NA	novel transcript, antisense to PPFIA2
ENSG00000112425	-1.20502	2.32977	-11.9242	1.17488e-13	2.68862e-12	21.1061	EPM2A	protein_coding	7957	EPM2A glucan phosphatase, laforin [Source:HGNC Symbol;Acc:HGNC:3413]
ENSG00000158186	0.692947	3.93068	11.9661	1.06693e-13	2.48706e-12	21.1021	MRAS	protein_coding	22808	muscle RAS oncogene homolog [Source:HGNC Symbol;Acc:HGNC:7227]
ENSG00000120802	-0.436252	7.6979	-12.1875	6.43159e-14	1.57506e-12	21.0947	TMPO	protein_coding	7112	thymopoietin [Source:HGNC Symbol;Acc:HGNC:11875]
ENSG00000100297	-0.477966	6.09134	-12.1144	7.59651e-14	1.83342e-12	21.0889	MCM5	protein_coding	4174	minichromosome maintenance complex component 5 [Source:HGNC Symbol;Acc:HGNC:6948]
ENSG00000104147	-0.712685	3.53712	-11.9279	1.1648e-13	2.66961e-12	21.0761	OIP5	protein_coding	11339	Opa interacting protein 5 [Source:HGNC Symbol;Acc:HGNC:20300]
ENSG00000250091	0.72141	3.09212	11.902	1.23643e-13	2.80806e-12	21.056	DNAH10OS	lncRNA	NA	dynein axonemal heavy chain 10 opposite strand [Source:HGNC Symbol;Acc:HGNC:37121]
ENSG00000142657	0.361991	8.4075	12.1822	6.50963e-14	1.59157e-12	21.0337	PGD	protein_coding	5226	phosphogluconate dehydrogenase [Source:HGNC Symbol;Acc:HGNC:8891]
ENSG00000106537	0.522385	5.68488	12.0639	8.52541e-14	2.02506e-12	21.0296	TSPAN13	protein_coding	27075	tetraspanin 13 [Source:HGNC Symbol;Acc:HGNC:21643]
ENSG00000162714	-0.494149	4.86319	-11.9983	9.90758e-14	2.32758e-12	21.0211	ZNF496	protein_coding	84838	zinc finger protein 496 [Source:HGNC Symbol;Acc:HGNC:23713]
ENSG00000079215	0.862771	3.19275	11.8811	1.29754e-13	2.91597e-12	21.003	SLC1A3	protein_coding	6507	solute carrier family 1 member 3 [Source:HGNC Symbol;Acc:HGNC:10941]
ENSG00000101310	-0.296384	7.7056	-12.1483	7.03158e-14	1.71083e-12	21.0026	SEC23B	protein_coding	10483	SEC23 homolog B, COPII coat complex component [Source:HGNC Symbol;Acc:HGNC:10702]
ENSG00000106733	0.669389	4.10962	11.9235	1.17684e-13	2.689e-12	20.9777	NMRK1	protein_coding	54981	nicotinamide riboside kinase 1 [Source:HGNC Symbol;Acc:HGNC:26057]
ENSG00000113716	0.303181	6.89155	12.1035	7.78657e-14	1.87327e-12	20.9667	HMGXB3	protein_coding	22993	HMG-box containing 3 [Source:HGNC Symbol;Acc:HGNC:28982]
ENSG00000130119	0.369941	7.09038	12.0925	7.98547e-14	1.90888e-12	20.9234	GNL3L	protein_coding	54552	G protein nucleolar 3 like [Source:HGNC Symbol;Acc:HGNC:25553]
ENSG00000253293	0.74652	3.4183	11.8438	1.41473e-13	3.16041e-12	20.8885	HOXA10	protein_coding	3206	homeobox A10 [Source:HGNC Symbol;Acc:HGNC:5100]
ENSG00000163898	1.72074	0.694213	12.1314	7.30665e-14	1.77201e-12	20.8841	LIPH	protein_coding	200879	lipase H [Source:HGNC Symbol;Acc:HGNC:18483]
ENSG00000130255	0.375572	9.42009	12.1174	7.54333e-14	1.82352e-12	20.8246	RPL36	protein_coding	25873	ribosomal protein L36 [Source:HGNC Symbol;Acc:HGNC:13631]
ENSG00000198740	0.303567	6.96121	12.0294	9.22501e-14	2.17403e-12	20.7875	ZNF652	protein_coding	22834	zinc finger protein 652 [Source:HGNC Symbol;Acc:HGNC:29147]
ENSG00000197147	0.416956	5.46638	11.9365	1.14198e-13	2.62936e-12	20.7671	LRRC8B	protein_coding	23507	leucine rich repeat containing 8 VRAC subunit B [Source:HGNC Symbol;Acc:HGNC:30692]
ENSG00000130054	0.469604	5.17641	11.9125	1.20705e-13	2.75384e-12	20.7594	NALF2	protein_coding	27112	NALCN channel auxiliary factor 2 [Source:HGNC Symbol;Acc:HGNC:30701]
ENSG00000148229	-0.520568	6.52389	-11.9861	1.01899e-13	2.38272e-12	20.7356	POLE3	protein_coding	54107	DNA polymerase epsilon 3, accessory subunit [Source:HGNC Symbol;Acc:HGNC:13546]
ENSG00000006607	0.322927	6.68705	11.9928	1.00324e-13	2.35321e-12	20.7296	FARP2	protein_coding	9855	FERM, ARH/RhoGEF and pleckstrin domain protein 2 [Source:HGNC Symbol;Acc:HGNC:16460]
ENSG00000049449	-0.441419	5.19594	-11.8962	1.25327e-13	2.83773e-12	20.7228	RCN1	protein_coding	5954	reticulocalbin 1 [Source:HGNC Symbol;Acc:HGNC:9934]
ENSG00000169410	-0.396883	5.35693	-11.9063	1.22423e-13	2.78879e-12	20.717	PTPN9	protein_coding	5780	protein tyrosine phosphatase non-receptor type 9 [Source:HGNC Symbol;Acc:HGNC:9661]
ENSG00000168924	0.310248	8.0198	12.0344	9.12005e-14	2.15607e-12	20.7149	LETM1	protein_coding	3954	leucine zipper and EF-hand containing transmembrane protein 1 [Source:HGNC Symbol;Acc:HGNC:6556]
ENSG00000148303	0.258717	11.2254	12.1072	7.72219e-14	1.86076e-12	20.7083	RPL7A	protein_coding	6130	ribosomal protein L7a [Source:HGNC Symbol;Acc:HGNC:10364]
ENSG00000198909	0.367593	5.72978	11.9298	1.15972e-13	2.66204e-12	20.7083	MAP3K3	protein_coding	4215	mitogen-activated protein kinase kinase kinase 3 [Source:HGNC Symbol;Acc:HGNC:6855]
ENSG00000164916	-0.366865	6.49268	-11.9712	1.05445e-13	2.46181e-12	20.7023	FOXK1	protein_coding	221937	forkhead box K1 [Source:HGNC Symbol;Acc:HGNC:23480]
ENSG00000153904	0.357936	7.04185	11.9881	1.01415e-13	2.37511e-12	20.6839	DDAH1	protein_coding	23576	dimethylarginine dimethylaminohydrolase 1 [Source:HGNC Symbol;Acc:HGNC:2715]
ENSG00000184445	-0.500773	6.54727	-11.9645	1.07083e-13	2.4923e-12	20.6819	KNTC1	protein_coding	9735	kinetochore associated 1 [Source:HGNC Symbol;Acc:HGNC:17255]
ENSG00000237440	0.682196	2.74409	11.7849	1.62136e-13	3.56889e-12	20.6816	ZNF737	protein_coding	100129842	zinc finger protein 737 [Source:HGNC Symbol;Acc:HGNC:32468]
ENSG00000166840	0.367788	5.93075	11.9309	1.15694e-13	2.65971e-12	20.6802	GLYATL1	protein_coding	92292	glycine-N-acyltransferase like 1 [Source:HGNC Symbol;Acc:HGNC:30519]
ENSG00000143375	0.330798	6.30063	11.9518	1.1025e-13	2.56204e-12	20.6787	CGN	protein_coding	57530	cingulin [Source:HGNC Symbol;Acc:HGNC:17429]
ENSG00000109861	0.556986	4.54111	11.8233	1.48319e-13	3.28887e-12	20.6674	CTSC	protein_coding	1075	cathepsin C [Source:HGNC Symbol;Acc:HGNC:2528]
ENSG00000076641	0.767544	3.41089	11.7442	1.78242e-13	3.89487e-12	20.6603	PAG1	protein_coding	55824	phosphoprotein membrane anchor with glycosphingolipid microdomains 1 [Source:HGNC Symbol;Acc:HGNC:30043]
ENSG00000133818	-0.645875	4.53552	-11.8164	1.50727e-13	3.32752e-12	20.6586	RRAS2	protein_coding	22800	RAS related 2 [Source:HGNC Symbol;Acc:HGNC:17271]
ENSG00000169213	0.256554	7.95782	12.0075	9.70114e-14	2.28266e-12	20.6567	RAB3B	protein_coding	5865	RAB3B, member RAS oncogene family [Source:HGNC Symbol;Acc:HGNC:9778]
ENSG00000017427	1.77672	1.66265	11.7211	1.88097e-13	4.0788e-12	20.6422	IGF1	protein_coding	3479	insulin like growth factor 1 [Source:HGNC Symbol;Acc:HGNC:5464]
ENSG00000143458	0.452033	5.25996	11.8536	1.38271e-13	3.09348e-12	20.609	GABPB2	protein_coding	126626	GA binding protein transcription factor subunit beta 2 [Source:HGNC Symbol;Acc:HGNC:28441]
ENSG00000196693	-0.502416	5.66864	-11.8758	1.31367e-13	2.9478e-12	20.5962	ZNF33B	protein_coding	7582	zinc finger protein 33B [Source:HGNC Symbol;Acc:HGNC:13097]
ENSG00000162949	0.755161	3.37815	11.7142	1.9112e-13	4.12225e-12	20.5946	CAPN13	protein_coding	92291	calpain 13 [Source:HGNC Symbol;Acc:HGNC:16663]
ENSG00000163781	-0.441418	7.00393	-11.9463	1.11664e-13	2.5829e-12	20.591	TOPBP1	protein_coding	11073	DNA topoisomerase II binding protein 1 [Source:HGNC Symbol;Acc:HGNC:17008]
ENSG00000134909	0.369601	5.97486	11.885	1.28604e-13	2.89445e-12	20.5663	ARHGAP32	protein_coding	9743	Rho GTPase activating protein 32 [Source:HGNC Symbol;Acc:HGNC:17399]
ENSG00000285410	-0.643647	3.85779	-11.7165	1.90116e-13	4.10651e-12	20.5386	GABPB1-IT1	lncRNA	55056	GABPB1 intronic transcript [Source:HGNC Symbol;Acc:HGNC:25469]
ENSG00000287499	-1.0129	2.40939	-11.6621	2.15846e-13	4.60267e-12	20.5155		lncRNA	NA	novel transcript
ENSG00000109685	-0.239579	8.09542	-11.9501	1.10695e-13	2.5684e-12	20.5127	NSD2	protein_coding	7468	nuclear receptor binding SET domain protein 2 [Source:HGNC Symbol;Acc:HGNC:12766]
ENSG00000139428	0.37193	6.55527	11.8907	1.26925e-13	2.86549e-12	20.5054	MMAB	protein_coding	326625	metabolism of cobalamin associated B [Source:HGNC Symbol;Acc:HGNC:19331]
ENSG00000166226	-0.311661	8.21466	-11.9464	1.11632e-13	2.5829e-12	20.4966	CCT2	protein_coding	10576	chaperonin containing TCP1 subunit 2 [Source:HGNC Symbol;Acc:HGNC:1615]
ENSG00000136444	-0.358843	5.59878	-11.8268	1.47135e-13	3.27472e-12	20.49	RSAD1	protein_coding	55316	radical S-adenosyl methionine domain containing 1 [Source:HGNC Symbol;Acc:HGNC:25634]
ENSG00000120451	-0.293134	6.95892	-11.8977	1.24889e-13	2.83207e-12	20.4802	SNX19	protein_coding	399979	sorting nexin 19 [Source:HGNC Symbol;Acc:HGNC:21532]
ENSG00000089902	-0.359721	5.92755	-11.8431	1.4169e-13	3.16055e-12	20.4769	RCOR1	protein_coding	23186	REST corepressor 1 [Source:HGNC Symbol;Acc:HGNC:17441]
ENSG00000196867	-0.516895	4.39325	-11.7298	1.84311e-13	4.00997e-12	20.476	ZFP28	protein_coding	140612	ZFP28 zinc finger protein [Source:HGNC Symbol;Acc:HGNC:17801]
ENSG00000069849	0.337515	7.00149	11.8907	1.26935e-13	2.86549e-12	20.4595	ATP1B3	protein_coding	483	ATPase Na+/K+ transporting subunit beta 3 [Source:HGNC Symbol;Acc:HGNC:806]
ENSG00000160613	-0.409421	5.80988	-11.8219	1.48819e-13	3.29508e-12	20.4456	PCSK7	protein_coding	9159	proprotein convertase subtilisin/kexin type 7 [Source:HGNC Symbol;Acc:HGNC:8748]
ENSG00000223802	-0.814284	2.75754	-11.6255	2.35146e-13	4.96485e-12	20.4378	CERS1	protein_coding	10715	ceramide synthase 1 [Source:HGNC Symbol;Acc:HGNC:14253]
ENSG00000124313	0.426257	5.24312	11.7748	1.65998e-13	3.64855e-12	20.4253	IQSEC2	protein_coding	23096	IQ motif and Sec7 domain ArfGEF 2 [Source:HGNC Symbol;Acc:HGNC:29059]
ENSG00000164104	-0.352238	7.7566	-11.8884	1.27601e-13	2.8762e-12	20.3926	HMGB2	protein_coding	3148	high mobility group box 2 [Source:HGNC Symbol;Acc:HGNC:5000]
ENSG00000120756	0.657887	3.88023	11.6553	2.19295e-13	4.66296e-12	20.3866	PLS1	protein_coding	5357	plastin 1 [Source:HGNC Symbol;Acc:HGNC:9090]
ENSG00000160691	0.29742	7.54545	11.8746	1.31735e-13	2.95164e-12	20.3747	SHC1	protein_coding	6464	SHC adaptor protein 1 [Source:HGNC Symbol;Acc:HGNC:10840]
ENSG00000182199	-0.509318	8.66888	-11.9034	1.23251e-13	2.80341e-12	20.3679	SHMT2	protein_coding	6472	serine hydroxymethyltransferase 2 [Source:HGNC Symbol;Acc:HGNC:10852]
ENSG00000079335	0.709294	3.5154	11.6184	2.39067e-13	5.03349e-12	20.3404	CDC14A	protein_coding	8556	cell division cycle 14A [Source:HGNC Symbol;Acc:HGNC:1718]
ENSG00000221829	-0.511342	5.60146	-11.7541	1.74195e-13	3.81197e-12	20.3205	FANCG	protein_coding	2189	FA complementation group G [Source:HGNC Symbol;Acc:HGNC:3588]
ENSG00000090776	-0.730795	3.72336	-11.6143	2.41393e-13	5.06824e-12	20.3181	EFNB1	protein_coding	1947	ephrin B1 [Source:HGNC Symbol;Acc:HGNC:3226]
ENSG00000140497	-0.316847	6.11719	-11.7659	1.69479e-13	3.71418e-12	20.2671	SCAMP2	protein_coding	10066	secretory carrier membrane protein 2 [Source:HGNC Symbol;Acc:HGNC:10564]
ENSG00000165476	0.312275	7.55217	11.8262	1.47336e-13	3.27472e-12	20.2601	REEP3	protein_coding	221035	receptor accessory protein 3 [Source:HGNC Symbol;Acc:HGNC:23711]
ENSG00000163932	-0.27322	7.67837	-11.8258	1.47463e-13	3.27472e-12	20.2506	PRKCD	protein_coding	5580	protein kinase C delta [Source:HGNC Symbol;Acc:HGNC:9399]
ENSG00000135002	0.463291	5.83463	11.7324	1.83195e-13	3.99148e-12	20.2283	RFK	protein_coding	55312	riboflavin kinase [Source:HGNC Symbol;Acc:HGNC:30324]
ENSG00000111837	0.87715	2.95	11.5371	2.89362e-13	5.98333e-12	20.2209	MAK	protein_coding	4117	male germ cell associated kinase [Source:HGNC Symbol;Acc:HGNC:6816]
ENSG00000102226	-0.415402	5.54599	-11.6995	1.97816e-13	4.24838e-12	20.1985	USP11	protein_coding	8237	ubiquitin specific peptidase 11 [Source:HGNC Symbol;Acc:HGNC:12609]
ENSG00000176783	-0.372859	5.51201	-11.6954	1.99683e-13	4.28235e-12	20.1946	RUFY1	protein_coding	80230	RUN and FYVE domain containing 1 [Source:HGNC Symbol;Acc:HGNC:19760]
ENSG00000124762	0.634701	7.79249	11.7913	1.59764e-13	3.52184e-12	20.1607	CDKN1A	protein_coding	1026	cyclin dependent kinase inhibitor 1A [Source:HGNC Symbol;Acc:HGNC:1784]
ENSG00000156103	-0.724377	5.48368	-11.6747	2.09571e-13	4.48799e-12	20.1568	MMP16	protein_coding	4325	matrix metallopeptidase 16 [Source:HGNC Symbol;Acc:HGNC:7162]
ENSG00000071073	-0.736263	3.46325	-11.5266	2.96559e-13	6.10691e-12	20.1464	MGAT4A	protein_coding	11320	alpha-1,3-mannosyl-glycoprotein 4-beta-N-acetylglucosaminyltransferase A [Source:HGNC Symbol;Acc:HGNC:7047]
ENSG00000085721	-0.360312	6.36076	-11.728	1.85072e-13	4.0207e-12	20.1463	RRN3	protein_coding	54700	RRN3 homolog, RNA polymerase I transcription factor [Source:HGNC Symbol;Acc:HGNC:30346]
ENSG00000145741	-0.286226	9.01716	-11.8168	1.50571e-13	3.32752e-12	20.1429	BTF3	protein_coding	689	basic transcription factor 3 [Source:HGNC Symbol;Acc:HGNC:1125]
ENSG00000172478	-1.04825	2.91276	-11.4873	3.25347e-13	6.66319e-12	20.1056	MAB21L4	protein_coding	79919	mab-21 like 4 [Source:HGNC Symbol;Acc:HGNC:26216]
ENSG00000080815	0.329565	6.28074	11.7071	1.94303e-13	4.1849e-12	20.1045	PSEN1	protein_coding	5663	presenilin 1 [Source:HGNC Symbol;Acc:HGNC:9508]
ENSG00000135899	0.700905	3.19769	11.4937	3.2049e-13	6.57267e-12	20.0994	SP110	protein_coding	3431	SP110 nuclear body protein [Source:HGNC Symbol;Acc:HGNC:5401]
ENSG00000170876	-0.45861	5.02358	-11.6121	2.42623e-13	5.08695e-12	20.0844	TMEM43	protein_coding	79188	transmembrane protein 43 [Source:HGNC Symbol;Acc:HGNC:28472]
ENSG00000176595	0.503627	4.80999	11.5925	2.54032e-13	5.30394e-12	20.0736	KBTBD11	protein_coding	9920	kelch repeat and BTB domain containing 11 [Source:HGNC Symbol;Acc:HGNC:29104]
ENSG00000151090	0.504675	5.2916	11.6279	2.33807e-13	4.94354e-12	20.0675	THRB	protein_coding	7068	thyroid hormone receptor beta [Source:HGNC Symbol;Acc:HGNC:11799]
ENSG00000066044	-0.308546	7.00273	-11.7196	1.88747e-13	4.08281e-12	20.0557	ELAVL1	protein_coding	1994	ELAV like RNA binding protein 1 [Source:HGNC Symbol;Acc:HGNC:3312]
ENSG00000089220	-0.241597	8.863	-11.7721	1.67028e-13	3.66582e-12	20.0461	PEBP1	protein_coding	5037	phosphatidylethanolamine binding protein 1 [Source:HGNC Symbol;Acc:HGNC:8630]
ENSG00000152409	-0.403355	6.11342	-11.6622	2.15798e-13	4.60267e-12	20.0233	JMY	protein_coding	133746	junction mediating and regulatory protein, p53 cofactor [Source:HGNC Symbol;Acc:HGNC:28916]
ENSG00000111412	-0.394888	5.52324	-11.6224	2.3685e-13	4.99382e-12	20.0199	SPRING1	protein_coding	79794	SREBF pathway regulator in golgi 1 [Source:HGNC Symbol;Acc:HGNC:26128]
ENSG00000163513	1.40798	1.67619	11.4825	3.2901e-13	6.72901e-12	20.0113	TGFBR2	protein_coding	7048	transforming growth factor beta receptor 2 [Source:HGNC Symbol;Acc:HGNC:11773]
ENSG00000172594	0.663085	3.68013	11.4758	3.34304e-13	6.80024e-12	19.9953	SMPDL3A	protein_coding	10924	sphingomyelin phosphodiesterase acid like 3A [Source:HGNC Symbol;Acc:HGNC:17389]
ENSG00000075303	-0.517389	4.58556	-11.5403	2.87179e-13	5.94638e-12	19.9952	SLC25A40	protein_coding	55972	solute carrier family 25 member 40 [Source:HGNC Symbol;Acc:HGNC:29680]
ENSG00000114554	0.497457	6.43374	11.6523	2.20865e-13	4.68971e-12	19.9561	PLXNA1	protein_coding	5361	plexin A1 [Source:HGNC Symbol;Acc:HGNC:9099]
ENSG00000151552	0.369803	5.1581	11.5677	2.69238e-13	5.59032e-12	19.9498	QDPR	protein_coding	5860	quinoid dihydropteridine reductase [Source:HGNC Symbol;Acc:HGNC:9752]
ENSG00000169813	-0.315141	9.0561	-11.7337	1.8266e-13	3.9856e-12	19.9437	HNRNPF	protein_coding	3185	heterogeneous nuclear ribonucleoprotein F [Source:HGNC Symbol;Acc:HGNC:5039]
ENSG00000143155	-0.442506	5.97468	-11.6106	2.43472e-13	5.09764e-12	19.921	TIPRL	protein_coding	261726	TOR signaling pathway regulator [Source:HGNC Symbol;Acc:HGNC:30231]
ENSG00000092621	-0.296152	8.99109	-11.7206	1.8829e-13	4.0788e-12	19.9165	PHGDH	protein_coding	26227	phosphoglycerate dehydrogenase [Source:HGNC Symbol;Acc:HGNC:8923]
ENSG00000137806	0.448307	4.95777	11.5291	2.94834e-13	6.07974e-12	19.8951	NDUFAF1	protein_coding	51103	NADH:ubiquinone oxidoreductase complex assembly factor 1 [Source:HGNC Symbol;Acc:HGNC:18828]
ENSG00000101935	0.440297	5.7319	11.5778	2.62959e-13	5.46751e-12	19.8768	AMMECR1	protein_coding	9949	AMMECR nuclear protein 1 [Source:HGNC Symbol;Acc:HGNC:467]
ENSG00000006125	0.255526	8.95464	11.7002	1.9748e-13	4.24724e-12	19.8698	AP2B1	protein_coding	163	adaptor related protein complex 2 subunit beta 1 [Source:HGNC Symbol;Acc:HGNC:563]
ENSG00000104154	0.267107	7.73178	11.6661	2.13824e-13	4.57255e-12	19.8671	SLC30A4	protein_coding	7782	solute carrier family 30 member 4 [Source:HGNC Symbol;Acc:HGNC:11015]
ENSG00000070950	-0.498723	5.25112	-11.5339	2.915e-13	6.01926e-12	19.8582	RAD18	protein_coding	56852	RAD18 E3 ubiquitin protein ligase [Source:HGNC Symbol;Acc:HGNC:18278]
ENSG00000135018	-0.255966	7.63291	-11.6588	2.17519e-13	4.63177e-12	19.8576	UBQLN1	protein_coding	29979	ubiquilin 1 [Source:HGNC Symbol;Acc:HGNC:12508]
ENSG00000145675	0.3451	6.58136	11.6165	2.40125e-13	5.04869e-12	19.853	PIK3R1	protein_coding	5295	phosphoinositide-3-kinase regulatory subunit 1 [Source:HGNC Symbol;Acc:HGNC:8979]
ENSG00000140105	-0.400998	7.29131	-11.6391	2.27778e-13	4.82967e-12	19.8395	WARS1	protein_coding	7453	tryptophanyl-tRNA synthetase 1 [Source:HGNC Symbol;Acc:HGNC:12729]
ENSG00000089063	0.28756	6.66236	11.6075	2.45244e-13	5.12758e-12	19.8225	TMEM230	protein_coding	29058	transmembrane protein 230 [Source:HGNC Symbol;Acc:HGNC:15876]
ENSG00000161671	0.391027	6.71784	11.589	2.56144e-13	5.3406e-12	19.7731	EMC10	protein_coding	284361	ER membrane protein complex subunit 10 [Source:HGNC Symbol;Acc:HGNC:27609]
ENSG00000133393	-0.344086	6.0844	-11.5514	2.79739e-13	5.80033e-12	19.7631	CEP20	protein_coding	123811	centrosomal protein 20 [Source:HGNC Symbol;Acc:HGNC:26435]
ENSG00000115594	-0.541073	5.09833	-11.4797	3.31255e-13	6.75652e-12	19.7535	IL1R1	protein_coding	3554	interleukin 1 receptor type 1 [Source:HGNC Symbol;Acc:HGNC:5993]
ENSG00000005020	-0.515195	5.11745	-11.4799	3.3104e-13	6.75652e-12	19.7515	SKAP2	protein_coding	8935	src kinase associated phosphoprotein 2 [Source:HGNC Symbol;Acc:HGNC:15687]
ENSG00000105953	0.258618	8.65744	11.6334	2.30837e-13	4.88763e-12	19.7283	OGDH	protein_coding	4967	oxoglutarate dehydrogenase [Source:HGNC Symbol;Acc:HGNC:8124]
ENSG00000123143	-0.371694	7.23569	-11.5816	2.60642e-13	5.42684e-12	19.7064	PKN1	protein_coding	5585	protein kinase N1 [Source:HGNC Symbol;Acc:HGNC:9405]
ENSG00000076067	0.443436	4.75482	11.4015	3.98499e-13	8.02989e-12	19.6278	RBMS2	protein_coding	5939	RNA binding motif single stranded interacting protein 2 [Source:HGNC Symbol;Acc:HGNC:9909]
ENSG00000197535	-0.348535	6.2211	-11.4996	3.16023e-13	6.48992e-12	19.6202	MYO5A	protein_coding	4644	myosin VA [Source:HGNC Symbol;Acc:HGNC:7602]
ENSG00000105011	-0.52369	4.71198	-11.3881	4.11372e-13	8.25605e-12	19.6081	ASF1B	protein_coding	55723	anti-silencing function 1B histone chaperone [Source:HGNC Symbol;Acc:HGNC:20996]
ENSG00000183763	-0.582284	3.90308	-11.32	4.8351e-13	9.63939e-12	19.5918	TRAIP	protein_coding	10293	TRAF interacting protein [Source:HGNC Symbol;Acc:HGNC:30764]
ENSG00000261609	0.486972	4.90123	11.399	4.00824e-13	8.06592e-12	19.5904	GAN	protein_coding	8139	gigaxonin [Source:HGNC Symbol;Acc:HGNC:4137]
ENSG00000171451	0.57753	6.05135	11.4709	3.38179e-13	6.86975e-12	19.5749	DSEL	protein_coding	92126	dermatan sulfate epimerase like [Source:HGNC Symbol;Acc:HGNC:18144]
ENSG00000167470	-0.378712	5.81847	-11.4497	3.55572e-13	7.20357e-12	19.5589	MIDN	protein_coding	90007	midnolin [Source:HGNC Symbol;Acc:HGNC:16298]
ENSG00000144485	0.750019	5.53494	11.4229	3.78785e-13	7.6429e-12	19.5385	HES6	protein_coding	55502	hes family bHLH transcription factor 6 [Source:HGNC Symbol;Acc:HGNC:18254]
ENSG00000173442	-1.10241	3.48395	-11.2386	5.87173e-13	1.14774e-11	19.4671	EHBP1L1	protein_coding	254102	EH domain binding protein 1 like 1 [Source:HGNC Symbol;Acc:HGNC:30682]
ENSG00000134684	-0.360799	8.02787	-11.5018	3.14413e-13	6.4657e-12	19.4542	YARS1	protein_coding	8565	tyrosyl-tRNA synthetase 1 [Source:HGNC Symbol;Acc:HGNC:12840]
ENSG00000152990	-0.3913	5.54725	-11.3822	4.1711e-13	8.34887e-12	19.4412	ADGRA3	protein_coding	166647	adhesion G protein-coupled receptor A3 [Source:HGNC Symbol;Acc:HGNC:13839]
ENSG00000182473	0.275301	7.68615	11.4771	3.33257e-13	6.78814e-12	19.4185	EXOC7	protein_coding	23265	exocyst complex component 7 [Source:HGNC Symbol;Acc:HGNC:23214]
ENSG00000084731	-0.598989	4.04958	-11.2471	5.75364e-13	1.13045e-11	19.3903	KIF3C	protein_coding	3797	kinesin family member 3C [Source:HGNC Symbol;Acc:HGNC:6321]
ENSG00000169564	-0.304735	7.56218	-11.4485	3.5651e-13	7.21285e-12	19.3605	PCBP1	protein_coding	5093	poly(rC) binding protein 1 [Source:HGNC Symbol;Acc:HGNC:8647]
ENSG00000175215	-0.490254	6.2181	-11.3863	4.13119e-13	8.28004e-12	19.3498	CTDSP2	protein_coding	10106	CTD small phosphatase 2 [Source:HGNC Symbol;Acc:HGNC:17077]
ENSG00000175643	-0.623998	3.84357	-11.2078	6.31981e-13	1.22102e-11	19.333	RMI2	protein_coding	116028	RecQ mediated genome instability 2 [Source:HGNC Symbol;Acc:HGNC:28349]
ENSG00000115183	-0.233046	8.62112	-11.4542	3.51783e-13	7.13644e-12	19.3015	TANC1	protein_coding	85461	tetratricopeptide repeat, ankyrin repeat and coiled-coil containing 1 [Source:HGNC Symbol;Acc:HGNC:29364]
ENSG00000186834	0.470145	5.99512	11.348	4.52417e-13	9.03149e-12	19.2855	HEXIM1	protein_coding	10614	HEXIM P-TEFb complex subunit 1 [Source:HGNC Symbol;Acc:HGNC:24953]
ENSG00000065060	-0.355447	6.82951	-11.3898	4.09663e-13	8.23274e-12	19.2853	UHRF1BP1	protein_coding	54887	UHRF1 binding protein 1 [Source:HGNC Symbol;Acc:HGNC:21216]
ENSG00000112796	0.550399	4.06622	11.1907	6.5847e-13	1.2673e-11	19.2469	ENPP5	protein_coding	59084	ectonucleotide pyrophosphatase/phosphodiesterase family member 5 [Source:HGNC Symbol;Acc:HGNC:13717]
ENSG00000090097	-0.492519	5.04459	-11.2617	5.55559e-13	1.09593e-11	19.2415	PCBP4	protein_coding	57060	poly(rC) binding protein 4 [Source:HGNC Symbol;Acc:HGNC:8652]
ENSG00000289168	0.566259	3.82474	11.2466	5.7607e-13	1.13045e-11	19.2335		lncRNA	NA	novel transcript, antisense to PIAS2
ENSG00000108424	-0.235426	9.64076	-11.435	3.68094e-13	7.43719e-12	19.1966	KPNB1	protein_coding	3837	karyopherin subunit beta 1 [Source:HGNC Symbol;Acc:HGNC:6400]
ENSG00000184428	-0.476173	5.1413	-11.246	5.76868e-13	1.13054e-11	19.1849	TOP1MT	protein_coding	116447	DNA topoisomerase I mitochondrial [Source:HGNC Symbol;Acc:HGNC:29787]
ENSG00000186815	0.455349	5.95739	11.3036	5.0278e-13	9.997e-12	19.1838	TPCN1	protein_coding	53373	two pore segment channel 1 [Source:HGNC Symbol;Acc:HGNC:18182]
ENSG00000143494	-0.785237	4.31812	-11.1759	6.8225e-13	1.30492e-11	19.1767	VASH2	protein_coding	79805	vasohibin 2 [Source:HGNC Symbol;Acc:HGNC:25723]
ENSG00000197256	-0.342737	5.47659	-11.2675	5.48021e-13	1.08391e-11	19.1748	KANK2	protein_coding	25959	KN motif and ankyrin repeat domains 2 [Source:HGNC Symbol;Acc:HGNC:29300]
ENSG00000147905	-0.53575	4.31509	-11.1758	6.82365e-13	1.30492e-11	19.1708	ZCCHC7	protein_coding	84186	zinc finger CCHC-type containing 7 [Source:HGNC Symbol;Acc:HGNC:26209]
ENSG00000142089	-0.448988	5.3452	-11.24	5.8518e-13	1.14534e-11	19.1325	IFITM3	protein_coding	10410	interferon induced transmembrane protein 3 [Source:HGNC Symbol;Acc:HGNC:5414]
ENSG00000185630	-0.483895	4.47218	-11.1661	6.98352e-13	1.33211e-11	19.1079	PBX1	protein_coding	5087	PBX homeobox 1 [Source:HGNC Symbol;Acc:HGNC:8632]
ENSG00000164151	-0.32978	6.03114	-11.272	5.42129e-13	1.07367e-11	19.0974	ICE1	protein_coding	23379	interactor of little elongation complex ELL subunit 1 [Source:HGNC Symbol;Acc:HGNC:29154]
ENSG00000161542	-0.441553	5.61363	-11.2337	5.94e-13	1.15807e-11	19.0719	PRPSAP1	protein_coding	5635	phosphoribosyl pyrophosphate synthetase associated protein 1 [Source:HGNC Symbol;Acc:HGNC:9466]
ENSG00000066654	-0.391046	6.44504	-11.2817	5.29692e-13	1.05182e-11	19.0665	THUMPD1	protein_coding	55623	THUMP domain containing 1 [Source:HGNC Symbol;Acc:HGNC:23807]
ENSG00000155111	-0.311246	7.1186	-11.3099	4.95319e-13	9.8617e-12	19.063	CDK19	protein_coding	23097	cyclin dependent kinase 19 [Source:HGNC Symbol;Acc:HGNC:19338]
ENSG00000143614	-0.391672	5.99169	-11.253	5.6725e-13	1.11606e-11	19.0581	GATAD2B	protein_coding	57459	GATA zinc finger domain containing 2B [Source:HGNC Symbol;Acc:HGNC:30778]
ENSG00000136367	0.649249	3.55213	11.072	8.75703e-13	1.64944e-11	19.0477	ZFHX2	protein_coding	85446	zinc finger homeobox 2 [Source:HGNC Symbol;Acc:HGNC:20152]
ENSG00000137766	1.02766	3.42465	11.0649	8.90881e-13	1.67174e-11	19.0197	UNC13C	protein_coding	440279	unc-13 homolog C [Source:HGNC Symbol;Acc:HGNC:23149]
ENSG00000160188	0.968852	2.98635	11.0341	9.59615e-13	1.79176e-11	19.0082	RSPH1	protein_coding	89765	radial spoke head component 1 [Source:HGNC Symbol;Acc:HGNC:12371]
ENSG00000099282	0.623768	5.22523	11.1788	6.77413e-13	1.29876e-11	19.0059	TSPAN15	protein_coding	23555	tetraspanin 15 [Source:HGNC Symbol;Acc:HGNC:23298]
ENSG00000196236	0.4714	6.14169	11.2343	5.93124e-13	1.15786e-11	18.9892	XPNPEP3	protein_coding	63929	X-prolyl aminopeptidase 3 [Source:HGNC Symbol;Acc:HGNC:28052]
ENSG00000122026	0.3307	9.85698	11.3511	4.49125e-13	8.97771e-12	18.982	RPL21	protein_coding	6144	ribosomal protein L21 [Source:HGNC Symbol;Acc:HGNC:10313]
ENSG00000086619	-0.485358	4.40038	-11.1024	8.13946e-13	1.54085e-11	18.9757	ERO1B	protein_coding	56605	endoplasmic reticulum oxidoreductase 1 beta [Source:HGNC Symbol;Acc:HGNC:14355]
ENSG00000183431	-0.370375	7.21177	-11.2725	5.4148e-13	1.07367e-11	18.9642	SF3A3	protein_coding	10946	splicing factor 3a subunit 3 [Source:HGNC Symbol;Acc:HGNC:10767]
ENSG00000122420	-0.477964	6.8328	-11.2539	5.66079e-13	1.11522e-11	18.9562	PTGFR	protein_coding	5737	prostaglandin F receptor [Source:HGNC Symbol;Acc:HGNC:9600]
ENSG00000151725	-0.451557	5.46875	-11.1664	6.97895e-13	1.33211e-11	18.9332	CENPU	protein_coding	79682	centromere protein U [Source:HGNC Symbol;Acc:HGNC:21348]
ENSG00000197771	-0.398299	6.48835	-11.2254	6.05965e-13	1.17986e-11	18.9243	MCMBP	protein_coding	79892	minichromosome maintenance complex binding protein [Source:HGNC Symbol;Acc:HGNC:25782]
ENSG00000158201	0.659503	3.84988	11.0303	9.68476e-13	1.80606e-11	18.8992	ABHD3	protein_coding	171586	abhydrolase domain containing 3, phospholipase [Source:HGNC Symbol;Acc:HGNC:18718]
ENSG00000117298	-0.476553	4.85089	-11.1006	8.17448e-13	1.54553e-11	18.8863	ECE1	protein_coding	1889	endothelin converting enzyme 1 [Source:HGNC Symbol;Acc:HGNC:3146]
ENSG00000160752	0.30346	8.13392	11.2649	5.51416e-13	1.08919e-11	18.8747	FDPS	protein_coding	2224	farnesyl diphosphate synthase [Source:HGNC Symbol;Acc:HGNC:3631]
ENSG00000143198	0.400636	5.25932	11.1158	7.88087e-13	1.49567e-11	18.8421	MGST3	protein_coding	4259	microsomal glutathione S-transferase 3 [Source:HGNC Symbol;Acc:HGNC:7064]
ENSG00000157911	0.496114	7.2363	11.2227	6.09863e-13	1.18591e-11	18.8417	PEX10	protein_coding	5192	peroxisomal biogenesis factor 10 [Source:HGNC Symbol;Acc:HGNC:8851]
ENSG00000138190	0.526909	4.20034	11.0286	9.72362e-13	1.80881e-11	18.83	EXOC6	protein_coding	54536	exocyst complex component 6 [Source:HGNC Symbol;Acc:HGNC:23196]
ENSG00000139437	-0.487357	5.11951	-11.0965	8.25513e-13	1.55882e-11	18.8254	TCHP	protein_coding	84260	trichoplein keratin filament binding [Source:HGNC Symbol;Acc:HGNC:28135]
ENSG00000109906	0.261291	7.39999	11.2203	6.1341e-13	1.19127e-11	18.8204	ZBTB16	protein_coding	7704	zinc finger and BTB domain containing 16 [Source:HGNC Symbol;Acc:HGNC:12930]
ENSG00000035928	-0.328128	7.29595	-11.2153	6.20714e-13	1.20341e-11	18.8176	RFC1	protein_coding	5981	replication factor C subunit 1 [Source:HGNC Symbol;Acc:HGNC:9969]
ENSG00000107798	0.400129	6.05399	11.15	7.25888e-13	1.38112e-11	18.7957	LIPA	protein_coding	3988	lipase A, lysosomal acid type [Source:HGNC Symbol;Acc:HGNC:6617]
ENSG00000104413	-0.4419	6.74481	-11.1839	6.69155e-13	1.28457e-11	18.795	ESRP1	protein_coding	54845	epithelial splicing regulatory protein 1 [Source:HGNC Symbol;Acc:HGNC:25966]
ENSG00000106541	1.76535	1.47977	10.9896	1.06858e-12	1.97312e-11	18.7915	AGR2	protein_coding	10551	anterior gradient 2, protein disulphide isomerase family member [Source:HGNC Symbol;Acc:HGNC:328]
ENSG00000130204	-0.371623	6.22742	-11.1534	7.20092e-13	1.37183e-11	18.782	TOMM40	protein_coding	10452	translocase of outer mitochondrial membrane 40 [Source:HGNC Symbol;Acc:HGNC:18001]
ENSG00000103005	-0.467811	4.97609	-11.067	8.8646e-13	1.66761e-11	18.7802	USB1	protein_coding	79650	U6 snRNA biogenesis phosphodiesterase 1 [Source:HGNC Symbol;Acc:HGNC:25792]
ENSG00000102921	-0.442249	4.97987	-11.0657	8.89126e-13	1.67053e-11	18.7749	N4BP1	protein_coding	9683	NEDD4 binding protein 1 [Source:HGNC Symbol;Acc:HGNC:29850]
ENSG00000273802	1.35666	1.27633	10.9886	1.07121e-12	1.97556e-11	18.76	H2BC8	protein_coding	8339	H2B clustered histone 8 [Source:HGNC Symbol;Acc:HGNC:4746]
ENSG00000167325	-0.325347	7.79486	-11.1991	6.45258e-13	1.24347e-11	18.7384	RRM1	protein_coding	6240	ribonucleotide reductase catalytic subunit M1 [Source:HGNC Symbol;Acc:HGNC:10451]
ENSG00000198911	0.303597	8.46491	11.215	6.21267e-13	1.20341e-11	18.7315	SREBF2	protein_coding	6721	sterol regulatory element binding transcription factor 2 [Source:HGNC Symbol;Acc:HGNC:11290]
ENSG00000159674	0.580661	5.45925	11.0773	8.64687e-13	1.63074e-11	18.6916	SPON2	protein_coding	10417	spondin 2 [Source:HGNC Symbol;Acc:HGNC:11253]
ENSG00000133030	-0.227877	8.20386	-11.1891	6.6091e-13	1.27037e-11	18.6852	MPRIP	protein_coding	23164	myosin phosphatase Rho interacting protein [Source:HGNC Symbol;Acc:HGNC:30321]
ENSG00000253626	-1.41582	2.09517	-10.8844	1.37948e-12	2.49203e-11	18.6848	EIF5AL1	protein_coding	143244	eukaryotic translation initiation factor 5A like 1 [Source:HGNC Symbol;Acc:HGNC:17419]
ENSG00000111247	-0.506753	4.62521	-10.9947	1.05547e-12	1.95132e-11	18.671	RAD51AP1	protein_coding	10635	RAD51 associated protein 1 [Source:HGNC Symbol;Acc:HGNC:16956]
ENSG00000175548	-0.673801	4.48734	-10.9749	1.10734e-12	2.03717e-11	18.6526	ALG10B	protein_coding	144245	ALG10 alpha-1,2-glucosyltransferase B [Source:HGNC Symbol;Acc:HGNC:31088]
ENSG00000235437	-0.419647	6.36087	-11.1056	8.07742e-13	1.53104e-11	18.6504	LINC01278	lncRNA	92249	long intergenic non-protein coding RNA 1278 [Source:HGNC Symbol;Acc:HGNC:28090]
ENSG00000145592	0.283286	9.67071	11.2096	6.29347e-13	1.21749e-11	18.6482	RPL37	protein_coding	6167	ribosomal protein L37 [Source:HGNC Symbol;Acc:HGNC:10347]
ENSG00000092470	-0.464281	5.06069	-11.0172	9.99522e-13	1.85703e-11	18.6429	WDR76	protein_coding	79968	WD repeat domain 76 [Source:HGNC Symbol;Acc:HGNC:25773]
ENSG00000198363	0.232889	9.63903	11.2052	6.35939e-13	1.22708e-11	18.6387	ASPH	protein_coding	444	aspartate beta-hydroxylase [Source:HGNC Symbol;Acc:HGNC:757]
ENSG00000278970	-0.357546	5.24714	-11.029	9.7144e-13	1.80881e-11	18.6352	HEIH	lncRNA	100859930	hepatocellular carcinoma up-regulated EZH2-associated long non-coding RNA [Source:HGNC Symbol;Acc:HGNC:45049]
ENSG00000173530	0.388832	5.66339	11.0527	9.17403e-13	1.71508e-11	18.6185	TNFRSF10D	protein_coding	8793	TNF receptor superfamily member 10d [Source:HGNC Symbol;Acc:HGNC:11907]
ENSG00000163273	-1.45139	1.83591	-10.8593	1.46647e-12	2.63334e-11	18.5905	NPPC	protein_coding	4880	natriuretic peptide C [Source:HGNC Symbol;Acc:HGNC:7941]
ENSG00000119777	-0.3182	6.26596	-11.0538	9.15068e-13	1.71284e-11	18.5324	TMEM214	protein_coding	54867	transmembrane protein 214 [Source:HGNC Symbol;Acc:HGNC:25983]
ENSG00000112981	0.839548	2.50573	10.8163	1.62887e-12	2.87233e-11	18.5226	NME5	protein_coding	8382	NME/NM23 family member 5 [Source:HGNC Symbol;Acc:HGNC:7853]
ENSG00000184209	0.459955	4.97842	10.9608	1.14584e-12	2.10543e-11	18.5165	SNRNP35	protein_coding	11066	small nuclear ribonucleoprotein U11/U12 subunit 35 [Source:HGNC Symbol;Acc:HGNC:30852]
ENSG00000263465	-0.344768	6.57143	-11.0597	9.02089e-13	1.69066e-11	18.5093	SRSF8	protein_coding	10929	serine and arginine rich splicing factor 8 [Source:HGNC Symbol;Acc:HGNC:16988]
ENSG00000165912	-0.371986	5.45127	-10.9823	1.08756e-12	2.00325e-11	18.4845	PACSIN3	protein_coding	29763	protein kinase C and casein kinase substrate in neurons 3 [Source:HGNC Symbol;Acc:HGNC:8572]
ENSG00000079459	0.520199	8.92005	11.1222	7.7608e-13	1.47475e-11	18.4774	FDFT1	protein_coding	2222	farnesyl-diphosphate farnesyltransferase 1 [Source:HGNC Symbol;Acc:HGNC:3629]
ENSG00000186297	0.734984	3.23009	10.8111	1.64982e-12	2.90013e-11	18.443	GABRA5	protein_coding	2558	gamma-aminobutyric acid type A receptor subunit alpha5 [Source:HGNC Symbol;Acc:HGNC:4079]
ENSG00000133169	-0.637413	3.34764	-10.816	1.63018e-12	2.87233e-11	18.4339	BEX1	protein_coding	55859	brain expressed X-linked 1 [Source:HGNC Symbol;Acc:HGNC:1036]
ENSG00000196584	-0.533091	5.00378	-10.9233	1.25508e-12	2.28656e-11	18.4237	XRCC2	protein_coding	7516	X-ray repair cross complementing 2 [Source:HGNC Symbol;Acc:HGNC:12829]
ENSG00000070423	-0.528465	4.8985	-10.9124	1.28886e-12	2.34525e-11	18.4174	RNF126	protein_coding	55658	ring finger protein 126 [Source:HGNC Symbol;Acc:HGNC:21151]
ENSG00000169136	0.513888	5.35759	10.9476	1.18325e-12	2.16621e-11	18.4145	ATF5	protein_coding	22809	activating transcription factor 5 [Source:HGNC Symbol;Acc:HGNC:790]
ENSG00000107020	0.589806	4.35387	10.8683	1.43466e-12	2.58549e-11	18.4095	PLGRKT	protein_coding	55848	plasminogen receptor with a C-terminal lysine [Source:HGNC Symbol;Acc:HGNC:23633]
ENSG00000143450	0.7563	2.82362	10.7657	1.84356e-12	3.17744e-11	18.3917	OAZ3	protein_coding	51686	ornithine decarboxylase antizyme 3 [Source:HGNC Symbol;Acc:HGNC:8097]
ENSG00000068383	0.368852	5.55143	10.9486	1.18036e-12	2.16356e-11	18.3813	INPP5A	protein_coding	3632	inositol polyphosphate-5-phosphatase A [Source:HGNC Symbol;Acc:HGNC:6076]
ENSG00000226124	0.607841	3.53792	10.7901	1.73655e-12	3.02529e-11	18.3618	FTCDNL1	protein_coding	348751	formiminotransferase cyclodeaminase N-terminal like [Source:HGNC Symbol;Acc:HGNC:48661]
ENSG00000177054	-0.527693	4.3149	-10.8449	1.51899e-12	2.69539e-11	18.3617	ZDHHC13	protein_coding	54503	zinc finger DHHC-type palmitoyltransferase 13 [Source:HGNC Symbol;Acc:HGNC:18413]
ENSG00000188153	0.395663	6.68123	10.999	1.04455e-12	1.93351e-11	18.3466	COL4A5	protein_coding	1287	collagen type IV alpha 5 chain [Source:HGNC Symbol;Acc:HGNC:2207]
ENSG00000174951	-0.831868	3.78842	-10.79	1.73715e-12	3.02529e-11	18.3268	FUT1	protein_coding	2523	fucosyltransferase 1 (H blood group) [Source:HGNC Symbol;Acc:HGNC:4012]
ENSG00000122958	-0.389213	5.86272	-10.9319	1.22901e-12	2.24179e-11	18.292	VPS26A	protein_coding	9559	VPS26, retromer complex component A [Source:HGNC Symbol;Acc:HGNC:12711]
ENSG00000173083	-1.17731	1.63172	-10.7308	2.00828e-12	3.42984e-11	18.2902	HPSE	protein_coding	10855	heparanase [Source:HGNC Symbol;Acc:HGNC:5164]
ENSG00000100116	-0.601164	4.78928	-10.8499	1.50049e-12	2.67205e-11	18.2845	GCAT	protein_coding	23464	glycine C-acetyltransferase [Source:HGNC Symbol;Acc:HGNC:4188]
ENSG00000051180	-0.544643	4.00804	-10.788	1.74557e-12	3.03293e-11	18.2786	RAD51	protein_coding	5888	RAD51 recombinase [Source:HGNC Symbol;Acc:HGNC:9817]
ENSG00000074410	0.66493	3.58295	10.753	1.90151e-12	3.26607e-11	18.2611	CA12	protein_coding	771	carbonic anhydrase 12 [Source:HGNC Symbol;Acc:HGNC:1371]
ENSG00000163072	0.700994	3.43312	10.7241	2.04146e-12	3.4798e-11	18.2182	NOSTRIN	protein_coding	115677	nitric oxide synthase trafficking [Source:HGNC Symbol;Acc:HGNC:20203]
ENSG00000107021	0.601815	5.35316	10.8662	1.4421e-12	2.59453e-11	18.2158	TBC1D13	protein_coding	54662	TBC1 domain family member 13 [Source:HGNC Symbol;Acc:HGNC:25571]
ENSG00000136982	-0.590521	4.096	-10.7657	1.84329e-12	3.17744e-11	18.2099	DSCC1	protein_coding	79075	DNA replication and sister chromatid cohesion 1 [Source:HGNC Symbol;Acc:HGNC:24453]
ENSG00000082212	0.392082	6.09759	10.9102	1.29574e-12	2.35492e-11	18.201	ME2	protein_coding	4200	malic enzyme 2 [Source:HGNC Symbol;Acc:HGNC:6984]
ENSG00000162139	0.478421	5.48261	10.8701	1.42831e-12	2.57714e-11	18.2008	NEU3	protein_coding	10825	neuraminidase 3 [Source:HGNC Symbol;Acc:HGNC:7760]
ENSG00000262884	0.835103	2.66054	10.6831	2.25771e-12	3.81245e-11	18.1999		lncRNA	101927911	novel transcript, antisense to RAP1GAP2
ENSG00000183044	0.447991	5.31306	10.8555	1.48024e-12	2.65172e-11	18.1927	ABAT	protein_coding	18	4-aminobutyrate aminotransferase [Source:HGNC Symbol;Acc:HGNC:23]
ENSG00000187689	1.59703	0.820891	10.8004	1.69327e-12	2.96264e-11	18.1899	AMTN	protein_coding	401138	amelotin [Source:HGNC Symbol;Acc:HGNC:33188]
ENSG00000005844	1.98248	0.317098	10.9388	1.20862e-12	2.20997e-11	18.1783	ITGAL	protein_coding	3683	integrin subunit alpha L [Source:HGNC Symbol;Acc:HGNC:6148]
ENSG00000162607	-0.395625	6.10076	-10.8977	1.33579e-12	2.416e-11	18.1717	USP1	protein_coding	7398	ubiquitin specific peptidase 1 [Source:HGNC Symbol;Acc:HGNC:12607]
ENSG00000130517	-0.403271	5.35196	-10.8451	1.51805e-12	2.69539e-11	18.164	PGPEP1	protein_coding	54858	pyroglutamyl-peptidase I [Source:HGNC Symbol;Acc:HGNC:13568]
ENSG00000184009	-0.312708	9.86147	-11.0147	1.0056e-12	1.86601e-11	18.1605	ACTG1	protein_coding	71	actin gamma 1 [Source:HGNC Symbol;Acc:HGNC:144]
ENSG00000114861	0.472197	4.52956	10.7769	1.7936e-12	3.10919e-11	18.1485	FOXP1	protein_coding	27086	forkhead box P1 [Source:HGNC Symbol;Acc:HGNC:3823]
ENSG00000163808	-0.428374	4.98669	-10.8053	1.67308e-12	2.93415e-11	18.1342	KIF15	protein_coding	56992	kinesin family member 15 [Source:HGNC Symbol;Acc:HGNC:17273]
ENSG00000230061	-0.697485	3.12859	-10.6691	2.33722e-12	3.93786e-11	18.128	TRPM2-AS	lncRNA	NA	TRPM2 antisense RNA [Source:HGNC Symbol;Acc:HGNC:50758]
ENSG00000109814	-0.246645	6.67037	-10.9085	1.30088e-12	2.3614e-11	18.1249	UGDH	protein_coding	7358	UDP-glucose 6-dehydrogenase [Source:HGNC Symbol;Acc:HGNC:12525]
ENSG00000164188	1.76476	0.665541	10.8439	1.52264e-12	2.69868e-11	18.1221	RANBP3L	protein_coding	202151	RAN binding protein 3 like [Source:HGNC Symbol;Acc:HGNC:26353]
ENSG00000149554	-0.451357	5.52162	-10.8392	1.54035e-12	2.72685e-11	18.1204	CHEK1	protein_coding	1111	checkpoint kinase 1 [Source:HGNC Symbol;Acc:HGNC:1925]
ENSG00000126003	0.409205	5.69912	10.8522	1.4922e-12	2.66361e-11	18.1188	PLAGL2	protein_coding	5326	PLAG1 like zinc finger 2 [Source:HGNC Symbol;Acc:HGNC:9047]
ENSG00000102172	0.520697	8.23971	10.9539	1.16518e-12	2.13834e-11	18.1061	SMS	protein_coding	6611	spermine synthase [Source:HGNC Symbol;Acc:HGNC:11123]
ENSG00000138002	0.33938	5.754	10.8505	1.49846e-12	2.6716e-11	18.105	IFT172	protein_coding	26160	intraflagellar transport 172 [Source:HGNC Symbol;Acc:HGNC:30391]
ENSG00000247315	-0.493033	4.87584	-10.7676	1.83472e-12	3.16948e-11	18.063	ZCCHC3	protein_coding	85364	zinc finger CCHC-type containing 3 [Source:HGNC Symbol;Acc:HGNC:16230]
ENSG00000144228	0.367945	5.26168	10.7981	1.70289e-12	2.97599e-11	18.0608	SPOPL	protein_coding	339745	speckle type BTB/POZ protein like [Source:HGNC Symbol;Acc:HGNC:27934]
ENSG00000115020	0.336291	6.16347	10.857	1.47481e-12	2.64514e-11	18.0592	PIKFYVE	protein_coding	200576	phosphoinositide kinase, FYVE-type zinc finger containing [Source:HGNC Symbol;Acc:HGNC:23785]
ENSG00000102547	0.430243	5.54186	10.8175	1.62389e-12	2.86798e-11	18.0588	CAB39L	protein_coding	81617	calcium binding protein 39 like [Source:HGNC Symbol;Acc:HGNC:20290]
ENSG00000100243	0.372204	6.35179	10.8659	1.44313e-12	2.59453e-11	18.0563	CYB5R3	protein_coding	1727	cytochrome b5 reductase 3 [Source:HGNC Symbol;Acc:HGNC:2873]
ENSG00000177383	-0.324906	7.15154	-10.8978	1.33515e-12	2.416e-11	18.0508	MAGEF1	protein_coding	64110	MAGE family member F1 [Source:HGNC Symbol;Acc:HGNC:29639]
ENSG00000187079	-0.447916	4.66206	-10.7471	1.92958e-12	3.31051e-11	18.0485	TEAD1	protein_coding	7003	TEA domain transcription factor 1 [Source:HGNC Symbol;Acc:HGNC:11714]
ENSG00000198842	-1.27724	3.9263	-10.6663	2.3533e-12	3.95848e-11	18.0183	STYXL2	protein_coding	92235	serine/threonine/tyrosine interacting like 2 [Source:HGNC Symbol;Acc:HGNC:25034]
ENSG00000234420	-0.473029	5.31863	-10.7832	1.76632e-12	3.06542e-11	18.0177	ZNF37BP	transcribed_processed_pseudogene	100129482	zinc finger protein 37B, pseudogene [Source:HGNC Symbol;Acc:HGNC:13103]
ENSG00000132872	-0.458952	7.8523	-10.901	1.32499e-12	2.40227e-11	18.0112	SYT4	protein_coding	6860	synaptotagmin 4 [Source:HGNC Symbol;Acc:HGNC:11512]
ENSG00000159055	-0.559506	4.18647	-10.688	2.23102e-12	3.77163e-11	17.9999	MIS18A	protein_coding	54069	MIS18 kinetochore protein A [Source:HGNC Symbol;Acc:HGNC:1286]
ENSG00000069275	-0.418241	9.15228	-10.933	1.22585e-12	2.23874e-11	17.9984	NUCKS1	protein_coding	64710	nuclear casein kinase and cyclin dependent kinase substrate 1 [Source:HGNC Symbol;Acc:HGNC:29923]
ENSG00000154978	0.424919	5.07337	10.7579	1.87898e-12	3.23108e-11	17.9951	VOPP1	protein_coding	81552	VOPP1 WW domain binding protein [Source:HGNC Symbol;Acc:HGNC:34518]
ENSG00000164442	0.477688	5.86061	10.8086	1.65982e-12	2.91429e-11	17.9864	CITED2	protein_coding	10370	Cbp/p300 interacting transactivator with Glu/Asp rich carboxy-terminal domain 2 [Source:HGNC Symbol;Acc:HGNC:1987]
ENSG00000154229	-0.796148	3.10572	-10.6141	2.67658e-12	4.44478e-11	17.9763	PRKCA	protein_coding	5578	protein kinase C alpha [Source:HGNC Symbol;Acc:HGNC:9393]
ENSG00000112394	-0.700165	3.5564	-10.6316	2.56298e-12	4.2703e-11	17.9754	SLC16A10	protein_coding	117247	solute carrier family 16 member 10 [Source:HGNC Symbol;Acc:HGNC:17027]
ENSG00000205208	-0.637911	3.98749	-10.6611	2.38347e-12	4.0023e-11	17.9703	C4orf46	protein_coding	201725	chromosome 4 open reading frame 46 [Source:HGNC Symbol;Acc:HGNC:27320]
ENSG00000130559	-0.252651	6.94028	-10.8531	1.489e-12	2.6622e-11	17.9594	CAMSAP1	protein_coding	157922	calmodulin regulated spectrin associated protein 1 [Source:HGNC Symbol;Acc:HGNC:19946]
ENSG00000051825	-0.352302	6.99844	-10.8529	1.48964e-12	2.6622e-11	17.9539	MPHOSPH9	protein_coding	10198	M-phase phosphoprotein 9 [Source:HGNC Symbol;Acc:HGNC:7215]
ENSG00000160191	-0.369973	5.86547	-10.7954	1.71422e-12	2.9923e-11	17.9533	PDE9A	protein_coding	5152	phosphodiesterase 9A [Source:HGNC Symbol;Acc:HGNC:8795]
ENSG00000162378	-0.326859	5.8517	-10.7884	1.74376e-12	3.03293e-11	17.9375	ZYG11B	protein_coding	79699	zyg-11 family member B, cell cycle regulator [Source:HGNC Symbol;Acc:HGNC:25820]
ENSG00000118689	-0.302034	6.42688	-10.8128	1.6429e-12	2.89135e-11	17.918	FOXO3	protein_coding	2309	forkhead box O3 [Source:HGNC Symbol;Acc:HGNC:3821]
ENSG00000187840	-0.325795	7.0415	-10.8358	1.55296e-12	2.74594e-11	17.908	EIF4EBP1	protein_coding	1978	eukaryotic translation initiation factor 4E binding protein 1 [Source:HGNC Symbol;Acc:HGNC:3288]
ENSG00000070759	0.595499	3.61709	10.6246	2.60821e-12	4.34086e-11	17.8951	TESK2	protein_coding	10420	testis associated actin remodelling kinase 2 [Source:HGNC Symbol;Acc:HGNC:11732]
ENSG00000087301	-0.526699	4.10909	-10.6362	2.53427e-12	4.23187e-11	17.8853	TXNDC16	protein_coding	57544	thioredoxin domain containing 16 [Source:HGNC Symbol;Acc:HGNC:19965]
ENSG00000203667	0.454782	6.52847	10.804	1.67865e-12	2.94049e-11	17.8818	COX20	protein_coding	116228	cytochrome c oxidase assembly factor COX20 [Source:HGNC Symbol;Acc:HGNC:26970]
ENSG00000198729	-1.0609	2.40547	-10.5431	3.19046e-12	5.20035e-11	17.8721	PPP1R14C	protein_coding	81706	protein phosphatase 1 regulatory inhibitor subunit 14C [Source:HGNC Symbol;Acc:HGNC:14952]
ENSG00000175130	0.335949	8.22781	10.8449	1.51899e-12	2.69539e-11	17.836	MARCKSL1	protein_coding	65108	MARCKS like 1 [Source:HGNC Symbol;Acc:HGNC:7142]
ENSG00000065809	0.454016	5.189	10.6938	2.19894e-12	3.73e-11	17.8151	FAM107B	protein_coding	83641	family with sequence similarity 107 member B [Source:HGNC Symbol;Acc:HGNC:23726]
ENSG00000102572	-0.384291	5.4587	-10.7027	2.15136e-12	3.65625e-11	17.7913	STK24	protein_coding	8428	serine/threonine kinase 24 [Source:HGNC Symbol;Acc:HGNC:11403]
ENSG00000163406	1.26825	1.96396	10.5045	3.51057e-12	5.64852e-11	17.7599	SLC15A2	protein_coding	6565	solute carrier family 15 member 2 [Source:HGNC Symbol;Acc:HGNC:10921]
ENSG00000086300	0.72964	3.33539	10.5317	3.28137e-12	5.32539e-11	17.758	SNX10	protein_coding	29887	sorting nexin 10 [Source:HGNC Symbol;Acc:HGNC:14974]
ENSG00000182957	0.317346	6.30132	10.7391	1.96757e-12	3.37183e-11	17.7479	SPATA13	protein_coding	221178	spermatogenesis associated 13 [Source:HGNC Symbol;Acc:HGNC:23222]
ENSG00000166887	-0.320264	6.30899	-10.7365	1.98007e-12	3.38938e-11	17.7419	VPS39	protein_coding	23339	VPS39 subunit of HOPS complex [Source:HGNC Symbol;Acc:HGNC:20593]
ENSG00000176624	-0.400406	5.0098	-10.6491	2.45476e-12	4.10366e-11	17.7401	MEX3C	protein_coding	51320	mex-3 RNA binding family member C [Source:HGNC Symbol;Acc:HGNC:28040]
ENSG00000184602	0.4742	5.09738	10.6542	2.4241e-12	4.06145e-11	17.7347	SNN	protein_coding	8303	stannin [Source:HGNC Symbol;Acc:HGNC:11149]
ENSG00000140650	0.287666	5.671	10.6918	2.20986e-12	3.74429e-11	17.7237	PMM2	protein_coding	5373	phosphomannomutase 2 [Source:HGNC Symbol;Acc:HGNC:9115]
ENSG00000173599	0.47123	5.95819	10.7079	2.12429e-12	3.61563e-11	17.7196	PC	protein_coding	5091	pyruvate carboxylase [Source:HGNC Symbol;Acc:HGNC:8636]
ENSG00000100219	0.344784	7.38289	10.7712	1.81899e-12	3.14956e-11	17.7159	XBP1	protein_coding	7494	X-box binding protein 1 [Source:HGNC Symbol;Acc:HGNC:12801]
ENSG00000196177	0.336062	7.20207	10.7598	1.87023e-12	3.21971e-11	17.7037	ACADSB	protein_coding	36	acyl-CoA dehydrogenase short/branched chain [Source:HGNC Symbol;Acc:HGNC:91]
ENSG00000134193	2.22197	-0.2765	11.0082	1.02167e-12	1.8935e-11	17.6971	REG4	protein_coding	83998	regenerating family member 4 [Source:HGNC Symbol;Acc:HGNC:22977]
ENSG00000005700	0.331313	6.73303	10.736	1.9825e-12	3.38966e-11	17.6893	IBTK	protein_coding	25998	inhibitor of Bruton tyrosine kinase [Source:HGNC Symbol;Acc:HGNC:17853]
ENSG00000168234	-0.498236	4.05148	-10.5492	3.14249e-12	5.1389e-11	17.6784	TTC39C	protein_coding	125488	tetratricopeptide repeat domain 39C [Source:HGNC Symbol;Acc:HGNC:26595]
ENSG00000158373	0.73747	3.40699	10.5006	3.54521e-12	5.69205e-11	17.6545	H2BC5	protein_coding	3017	H2B clustered histone 5 [Source:HGNC Symbol;Acc:HGNC:4747]
ENSG00000182010	-0.546083	4.2419	-10.5495	3.14044e-12	5.1389e-11	17.6423	RTKN2	protein_coding	219790	rhotekin 2 [Source:HGNC Symbol;Acc:HGNC:19364]
ENSG00000110619	-0.388821	7.02831	-10.724	2.04217e-12	3.4798e-11	17.6324	CARS1	protein_coding	833	cysteinyl-tRNA synthetase 1 [Source:HGNC Symbol;Acc:HGNC:1493]
ENSG00000184831	0.33171	5.62439	10.6513	2.44202e-12	4.08691e-11	17.6295	APOO	protein_coding	79135	apolipoprotein O [Source:HGNC Symbol;Acc:HGNC:28727]
ENSG00000183684	-0.362523	6.38157	-10.6906	2.21664e-12	3.75154e-11	17.6185	ALYREF	protein_coding	10189	Aly/REF export factor [Source:HGNC Symbol;Acc:HGNC:19071]
ENSG00000176208	-0.485323	4.3458	-10.5468	3.16116e-12	5.1638e-11	17.6158	ATAD5	protein_coding	79915	ATPase family AAA domain containing 5 [Source:HGNC Symbol;Acc:HGNC:25752]
ENSG00000197568	0.870729	2.93463	10.4504	4.01634e-12	6.36005e-11	17.6089	HHLA3	lncRNA	11147	HERV-H LTR-associating 3 [Source:HGNC Symbol;Acc:HGNC:4906]
ENSG00000165280	0.258557	8.99023	10.7688	1.82947e-12	3.16406e-11	17.5996	VCP	protein_coding	7415	valosin containing protein [Source:HGNC Symbol;Acc:HGNC:12666]
ENSG00000185745	1.42886	0.912147	10.5342	3.2615e-12	5.29888e-11	17.5812	IFIT1	protein_coding	3434	interferon induced protein with tetratricopeptide repeats 1 [Source:HGNC Symbol;Acc:HGNC:5407]
ENSG00000277075	1.14858	1.11327	10.4836	3.69835e-12	5.93159e-11	17.5755	H2AC8	protein_coding	3012	H2A clustered histone 8 [Source:HGNC Symbol;Acc:HGNC:4724]
ENSG00000156869	0.654352	3.6368	10.4727	3.79922e-12	6.05387e-11	17.5614	FRRS1	protein_coding	391059	ferric chelate reductase 1 [Source:HGNC Symbol;Acc:HGNC:27622]
ENSG00000170465	1.81158	-0.2946	10.5851	2.87534e-12	4.7643e-11	17.5392	KRT6C	protein_coding	286887	keratin 6C [Source:HGNC Symbol;Acc:HGNC:20406]
ENSG00000262152	0.961083	2.26081	10.405	4.49728e-12	7.04731e-11	17.5251	GREP1	protein_coding	NA	glycine rich extracellular protein 1 [Source:HGNC Symbol;Acc:HGNC:27549]
ENSG00000111231	-0.439775	5.19801	-10.5679	3.00031e-12	4.94953e-11	17.5025	GPN3	protein_coding	51184	GPN-loop GTPase 3 [Source:HGNC Symbol;Acc:HGNC:30186]
ENSG00000146409	-0.460236	4.71608	-10.5238	3.34704e-12	5.40391e-11	17.4845	SLC18B1	protein_coding	116843	solute carrier family 18 member B1 [Source:HGNC Symbol;Acc:HGNC:21573]
ENSG00000247596	-0.592075	5.12881	-10.5529	3.11371e-12	5.10295e-11	17.4812	TWF2	protein_coding	11344	twinfilin actin binding protein 2 [Source:HGNC Symbol;Acc:HGNC:9621]
ENSG00000149547	0.299394	8.25167	10.7024	2.15303e-12	3.65625e-11	17.4793	EI24	protein_coding	9538	EI24 autophagy associated transmembrane protein [Source:HGNC Symbol;Acc:HGNC:13276]
ENSG00000248019	0.974213	3.20297	10.3982	4.57499e-12	7.15796e-11	17.4483	FAM13A-AS1	lncRNA	285512	FAM13A antisense RNA 1 [Source:HGNC Symbol;Acc:HGNC:19370]
ENSG00000119408	0.400166	6.643	10.6337	2.54974e-12	4.25296e-11	17.443	NEK6	protein_coding	10783	NIMA related kinase 6 [Source:HGNC Symbol;Acc:HGNC:7749]
ENSG00000197622	0.234567	7.59388	10.666	2.35473e-12	3.95848e-11	17.435	CDC42SE1	protein_coding	56882	CDC42 small effector 1 [Source:HGNC Symbol;Acc:HGNC:17719]
ENSG00000157933	-0.374288	6.48977	-10.6178	2.65173e-12	4.40839e-11	17.4231	SKI	protein_coding	6497	SKI proto-oncogene [Source:HGNC Symbol;Acc:HGNC:10896]
ENSG00000169251	-0.412694	5.27619	-10.5412	3.20553e-12	5.21925e-11	17.4202	NMD3	protein_coding	51068	NMD3 ribosome export adaptor [Source:HGNC Symbol;Acc:HGNC:24250]
ENSG00000163624	-0.359291	5.56181	-10.5605	3.05581e-12	5.02451e-11	17.4166	CDS1	protein_coding	1040	CDP-diacylglycerol synthase 1 [Source:HGNC Symbol;Acc:HGNC:1800]
ENSG00000069956	-0.389611	8.22168	-10.6737	2.3106e-12	3.89738e-11	17.41	MAPK6	protein_coding	5597	mitogen-activated protein kinase 6 [Source:HGNC Symbol;Acc:HGNC:6879]
ENSG00000171962	0.964756	1.65005	10.3588	5.04884e-12	7.83529e-11	17.3795	DRC3	protein_coding	83450	dynein regulatory complex subunit 3 [Source:HGNC Symbol;Acc:HGNC:25384]
ENSG00000163535	-0.583035	4.79805	-10.4795	3.73593e-12	5.97271e-11	17.3602	SGO2	protein_coding	151246	shugoshin 2 [Source:HGNC Symbol;Acc:HGNC:30812]
ENSG00000064115	0.297522	6.00423	10.5645	3.02567e-12	4.98588e-11	17.3524	TM7SF3	protein_coding	51768	transmembrane 7 superfamily member 3 [Source:HGNC Symbol;Acc:HGNC:23049]
ENSG00000206075	0.904176	2.68692	10.3351	5.3573e-12	8.25705e-11	17.3441	SERPINB5	protein_coding	5268	serpin family B member 5 [Source:HGNC Symbol;Acc:HGNC:8949]
ENSG00000130787	0.317322	6.02929	10.5548	3.09879e-12	5.08405e-11	17.3238	HIP1R	protein_coding	9026	huntingtin interacting protein 1 related [Source:HGNC Symbol;Acc:HGNC:18415]
ENSG00000167994	-0.67159	2.97174	-10.3326	5.39028e-12	8.29087e-11	17.3107	RAB3IL1	protein_coding	5866	RAB3A interacting protein like 1 [Source:HGNC Symbol;Acc:HGNC:9780]
ENSG00000153006	0.463977	4.95149	10.4724	3.80282e-12	6.05387e-11	17.3063	SREK1IP1	protein_coding	285672	SREK1 interacting protein 1 [Source:HGNC Symbol;Acc:HGNC:26716]
ENSG00000099958	-1.02055	2.57149	-10.3143	5.64312e-12	8.60045e-11	17.3052	DERL3	protein_coding	91319	derlin 3 [Source:HGNC Symbol;Acc:HGNC:14236]
ENSG00000174013	-0.367612	5.78727	-10.5284	3.30843e-12	5.35196e-11	17.2981	FBXO45	protein_coding	200933	F-box protein 45 [Source:HGNC Symbol;Acc:HGNC:29148]
ENSG00000108961	-1.30901	1.63344	-10.3295	5.43215e-12	8.32966e-11	17.2946	RANGRF	protein_coding	29098	RAN guanine nucleotide release factor [Source:HGNC Symbol;Acc:HGNC:17679]
ENSG00000012963	-0.302849	6.00223	-10.538	3.23096e-12	5.25495e-11	17.2875	UBR7	protein_coding	55148	ubiquitin protein ligase E3 component n-recognin 7 [Source:HGNC Symbol;Acc:HGNC:20344]
ENSG00000124217	-0.550467	4.02674	-10.3893	4.67736e-12	7.30661e-11	17.2832	MOCS3	protein_coding	27304	molybdenum cofactor synthesis 3 [Source:HGNC Symbol;Acc:HGNC:15765]
ENSG00000163399	0.218324	9.60949	10.6547	2.42143e-12	4.06145e-11	17.2787	ATP1A1	protein_coding	476	ATPase Na+/K+ transporting subunit alpha 1 [Source:HGNC Symbol;Acc:HGNC:799]
ENSG00000162337	0.326114	7.02623	10.5787	2.92142e-12	4.83532e-11	17.2649	LRP5	protein_coding	4041	LDL receptor related protein 5 [Source:HGNC Symbol;Acc:HGNC:6697]
ENSG00000122033	0.387652	6.01358	10.5287	3.306e-12	5.35196e-11	17.2615	MTIF3	protein_coding	219402	mitochondrial translational initiation factor 3 [Source:HGNC Symbol;Acc:HGNC:29788]
ENSG00000168528	0.411376	5.90126	10.5149	3.42117e-12	5.5165e-11	17.2437	SERINC2	protein_coding	347735	serine incorporator 2 [Source:HGNC Symbol;Acc:HGNC:23231]
ENSG00000166828	-1.42725	1.10864	-10.3117	5.68071e-12	8.64021e-11	17.2385	SCNN1G	protein_coding	6340	sodium channel epithelial 1 subunit gamma [Source:HGNC Symbol;Acc:HGNC:10602]
ENSG00000137312	-0.364311	7.68649	-10.5873	2.85985e-12	4.74387e-11	17.231	FLOT1	protein_coding	10211	flotillin 1 [Source:HGNC Symbol;Acc:HGNC:3757]
ENSG00000091879	-0.836553	0.721009	-10.3458	5.21507e-12	8.06268e-11	17.2197	ANGPT2	protein_coding	285	angiopoietin 2 [Source:HGNC Symbol;Acc:HGNC:485]
ENSG00000066027	0.326146	5.5972	10.4831	3.70265e-12	5.93215e-11	17.2127	PPP2R5A	protein_coding	5525	protein phosphatase 2 regulatory subunit B'alpha [Source:HGNC Symbol;Acc:HGNC:9309]
ENSG00000165006	-0.329893	6.03732	-10.5087	3.47401e-12	5.59569e-11	17.209	UBAP1	protein_coding	51271	ubiquitin associated protein 1 [Source:HGNC Symbol;Acc:HGNC:12461]
ENSG00000101265	-1.19539	2.26694	-10.2714	6.28531e-12	9.45441e-11	17.2059	RASSF2	protein_coding	9770	Ras association domain family member 2 [Source:HGNC Symbol;Acc:HGNC:9883]
ENSG00000113558	0.234901	7.46168	10.569	2.99204e-12	4.94131e-11	17.2019	SKP1	protein_coding	6500	S-phase kinase associated protein 1 [Source:HGNC Symbol;Acc:HGNC:10899]
ENSG00000174032	-0.450619	4.88868	-10.4204	4.32863e-12	6.81146e-11	17.1905	SLC25A30	protein_coding	253512	solute carrier family 25 member 30 [Source:HGNC Symbol;Acc:HGNC:27371]
ENSG00000172057	-0.369969	5.40842	-10.4556	3.96509e-12	6.28552e-11	17.1794	ORMDL3	protein_coding	94103	ORMDL sphingolipid biosynthesis regulator 3 [Source:HGNC Symbol;Acc:HGNC:16038]
ENSG00000127884	0.316804	8.07155	10.5737	2.9578e-12	4.89014e-11	17.168	ECHS1	protein_coding	1892	enoyl-CoA hydratase, short chain 1 [Source:HGNC Symbol;Acc:HGNC:3151]
ENSG00000125356	0.292277	7.56769	10.5549	3.09831e-12	5.08405e-11	17.1586	NDUFA1	protein_coding	4694	NADH:ubiquinone oxidoreductase subunit A1 [Source:HGNC Symbol;Acc:HGNC:7683]
ENSG00000135506	0.251577	7.81555	10.5618	3.04607e-12	5.01399e-11	17.1561	OS9	protein_coding	10956	OS9 endoplasmic reticulum lectin [Source:HGNC Symbol;Acc:HGNC:16994]
ENSG00000088325	-0.317691	7.29118	-10.5435	3.18694e-12	5.20026e-11	17.1531	TPX2	protein_coding	22974	TPX2 microtubule nucleation factor [Source:HGNC Symbol;Acc:HGNC:1249]
ENSG00000143889	-0.396909	4.85163	-10.398	4.57743e-12	7.15796e-11	17.1402	HNRNPLL	protein_coding	92906	heterogeneous nuclear ribonucleoprotein L like [Source:HGNC Symbol;Acc:HGNC:25127]
ENSG00000174442	-0.398461	6.02066	-10.4761	3.76784e-12	6.01732e-11	17.13	ZWILCH	protein_coding	55055	zwilch kinetochore protein [Source:HGNC Symbol;Acc:HGNC:25468]
ENSG00000144218	0.826854	5.90949	10.4649	3.87447e-12	6.16139e-11	17.125	AFF3	protein_coding	3899	AF4/FMR2 family member 3 [Source:HGNC Symbol;Acc:HGNC:6473]
ENSG00000185015	-0.936212	2.29155	-10.2457	6.70459e-12	1.00448e-10	17.1228	CA13	protein_coding	377677	carbonic anhydrase 13 [Source:HGNC Symbol;Acc:HGNC:14914]
ENSG00000109205	1.86453	0.481004	10.4313	4.21259e-12	6.63583e-11	17.1044	ODAM	protein_coding	54959	odontogenic, ameloblast associated [Source:HGNC Symbol;Acc:HGNC:26043]
ENSG00000111602	-0.303605	7.30123	-10.5237	3.34775e-12	5.40391e-11	17.1021	TIMELESS	protein_coding	8914	timeless circadian regulator [Source:HGNC Symbol;Acc:HGNC:11813]
ENSG00000114790	0.247654	7.64172	10.5294	3.3005e-12	5.35065e-11	17.0911	ARHGEF26	protein_coding	26084	Rho guanine nucleotide exchange factor 26 [Source:HGNC Symbol;Acc:HGNC:24490]
ENSG00000087842	0.30454	6.04048	10.4564	3.9572e-12	6.27965e-11	17.0737	PIR	protein_coding	8544	pirin [Source:HGNC Symbol;Acc:HGNC:30048]
ENSG00000108219	0.277922	6.60949	10.4729	3.79757e-12	6.05387e-11	17.0411	TSPAN14	protein_coding	81619	tetraspanin 14 [Source:HGNC Symbol;Acc:HGNC:23303]
ENSG00000091039	-0.511432	7.40253	-10.5021	3.53199e-12	5.6769e-11	17.0401	OSBPL8	protein_coding	114882	oxysterol binding protein like 8 [Source:HGNC Symbol;Acc:HGNC:16396]
ENSG00000186106	0.426554	4.36214	10.3137	5.65223e-12	8.6056e-11	17.0199	ANKRD46	protein_coding	157567	ankyrin repeat domain 46 [Source:HGNC Symbol;Acc:HGNC:27229]
ENSG00000125813	-0.629782	3.88575	-10.255	6.55024e-12	9.84306e-11	16.9696	PAX1	protein_coding	5075	paired box 1 [Source:HGNC Symbol;Acc:HGNC:8615]
ENSG00000133731	0.384359	5.05362	10.3471	5.19857e-12	8.04546e-11	16.9689	IMPA1	protein_coding	3612	inositol monophosphatase 1 [Source:HGNC Symbol;Acc:HGNC:6050]
ENSG00000187097	0.31146	6.42465	10.4354	4.16947e-12	6.58171e-11	16.9688	ENTPD5	protein_coding	957	ectonucleoside triphosphate diphosphohydrolase 5 (inactive) [Source:HGNC Symbol;Acc:HGNC:3367]
ENSG00000100784	-0.436645	4.35138	-10.2902	5.99586e-12	9.06443e-11	16.9675	RPS6KA5	protein_coding	9252	ribosomal protein S6 kinase A5 [Source:HGNC Symbol;Acc:HGNC:10434]
ENSG00000116489	-0.256381	7.64993	-10.4807	3.72453e-12	5.96083e-11	16.9646	CAPZA1	protein_coding	829	capping actin protein of muscle Z-line subunit alpha 1 [Source:HGNC Symbol;Acc:HGNC:1488]
ENSG00000150672	1.0156	2.26538	10.173	8.05323e-12	1.18293e-10	16.9625	DLG2	protein_coding	1740	discs large MAGUK scaffold protein 2 [Source:HGNC Symbol;Acc:HGNC:2901]
ENSG00000135226	0.618942	4.02497	10.3341	5.37049e-12	8.2689e-11	16.9608	UGT2B28	protein_coding	54490	UDP glucuronosyltransferase family 2 member B28 [Source:HGNC Symbol;Acc:HGNC:13479]
ENSG00000135446	-0.406452	7.15046	-10.4612	3.90947e-12	6.21047e-11	16.9584	CDK4	protein_coding	1019	cyclin dependent kinase 4 [Source:HGNC Symbol;Acc:HGNC:1773]
ENSG00000064666	-0.494036	4.48011	-10.297	5.89416e-12	8.92867e-11	16.9584	CNN2	protein_coding	1265	calponin 2 [Source:HGNC Symbol;Acc:HGNC:2156]
ENSG00000110841	0.28659	6.86258	10.446	4.06089e-12	6.42382e-11	16.9473	PPFIBP1	protein_coding	8496	PPFIA binding protein 1 [Source:HGNC Symbol;Acc:HGNC:9249]
ENSG00000182628	-0.38559	6.69979	-10.436	4.16337e-12	6.57901e-11	16.9399	SKA2	protein_coding	348235	spindle and kinetochore associated complex subunit 2 [Source:HGNC Symbol;Acc:HGNC:28006]
ENSG00000180596	0.883836	2.40841	10.163	8.26139e-12	1.21113e-10	16.9262	H2BC4	protein_coding	8347	H2B clustered histone 4 [Source:HGNC Symbol;Acc:HGNC:4757]
ENSG00000071205	-0.496115	3.87692	-10.2352	6.88538e-12	1.02747e-10	16.9214	ARHGAP10	protein_coding	79658	Rho GTPase activating protein 10 [Source:HGNC Symbol;Acc:HGNC:26099]
ENSG00000171503	0.350416	6.40504	10.4125	4.41432e-12	6.93177e-11	16.913	ETFDH	protein_coding	2110	electron transfer flavoprotein dehydrogenase [Source:HGNC Symbol;Acc:HGNC:3483]
ENSG00000146021	1.51386	0.953443	10.2437	6.73897e-12	1.00863e-10	16.9026	KLHL3	protein_coding	26249	kelch like family member 3 [Source:HGNC Symbol;Acc:HGNC:6354]
ENSG00000060749	0.310119	7.00861	10.4314	4.21076e-12	6.63583e-11	16.8956	QSER1	protein_coding	79832	glutamine and serine rich 1 [Source:HGNC Symbol;Acc:HGNC:26154]
ENSG00000136811	-0.312489	6.6069	-10.4101	4.44116e-12	6.96664e-11	16.8841	ODF2	protein_coding	4957	outer dense fiber of sperm tails 2 [Source:HGNC Symbol;Acc:HGNC:8114]
ENSG00000161405	0.654338	2.83064	10.1731	8.05159e-12	1.18293e-10	16.8834	IKZF3	protein_coding	22806	IKAROS family zinc finger 3 [Source:HGNC Symbol;Acc:HGNC:13178]
ENSG00000100034	0.34402	5.39752	10.3378	5.3205e-12	8.20877e-11	16.8803	PPM1F	protein_coding	9647	protein phosphatase, Mg2+/Mn2+ dependent 1F [Source:HGNC Symbol;Acc:HGNC:19388]
ENSG00000135341	-0.534649	4.29017	-10.25	6.63318e-12	9.94778e-11	16.8695	MAP3K7	protein_coding	6885	mitogen-activated protein kinase kinase kinase 7 [Source:HGNC Symbol;Acc:HGNC:6859]
ENSG00000076513	-0.457393	6.38654	-10.3888	4.68401e-12	7.3094e-11	16.8643	ANKRD13A	protein_coding	88455	ankyrin repeat domain 13A [Source:HGNC Symbol;Acc:HGNC:21268]
ENSG00000082996	0.379535	5.48563	10.3249	5.49555e-12	8.40114e-11	16.8309	RNF13	protein_coding	11342	ring finger protein 13 [Source:HGNC Symbol;Acc:HGNC:10057]
ENSG00000175183	-2.17003	0.101134	-10.3014	5.82939e-12	8.83948e-11	16.8186	CSRP2	protein_coding	1466	cysteine and glycine rich protein 2 [Source:HGNC Symbol;Acc:HGNC:2470]
ENSG00000115884	0.328558	6.50715	10.3759	4.8364e-12	7.51594e-11	16.8123	SDC1	protein_coding	6382	syndecan 1 [Source:HGNC Symbol;Acc:HGNC:10658]
ENSG00000013503	0.342542	5.64445	10.3271	5.46494e-12	8.3714e-11	16.8096	POLR3B	protein_coding	55703	RNA polymerase III subunit B [Source:HGNC Symbol;Acc:HGNC:30348]
ENSG00000165775	0.317954	6.29637	10.3585	5.05233e-12	7.83529e-11	16.7897	FUNDC2	protein_coding	65991	FUN14 domain containing 2 [Source:HGNC Symbol;Acc:HGNC:24925]
ENSG00000125885	-0.504053	4.56904	-10.2347	6.8941e-12	1.02775e-10	16.7841	MCM8	protein_coding	84515	minichromosome maintenance 8 homologous recombination repair factor [Source:HGNC Symbol;Acc:HGNC:16147]
ENSG00000185432	-0.375826	6.23959	-10.3516	5.13996e-12	7.96297e-11	16.7828	METTL7A	protein_coding	25840	methyltransferase like 7A [Source:HGNC Symbol;Acc:HGNC:24550]
ENSG00000240225	-0.342364	5.3633	-10.2948	5.92602e-12	8.96788e-11	16.7799	ZNF542P	transcribed_unprocessed_pseudogene	147947	zinc finger protein 542, pseudogene [Source:HGNC Symbol;Acc:HGNC:25393]
ENSG00000137193	-0.696386	3.44741	-10.1496	8.54408e-12	1.25013e-10	16.7798	PIM1	protein_coding	5292	Pim-1 proto-oncogene, serine/threonine kinase [Source:HGNC Symbol;Acc:HGNC:8986]
ENSG00000180182	-0.344808	5.92504	-10.3312	5.40984e-12	8.30394e-11	16.7778	MED14	protein_coding	9282	mediator complex subunit 14 [Source:HGNC Symbol;Acc:HGNC:2370]
ENSG00000174371	-0.656002	3.70802	-10.1873	7.76888e-12	1.14677e-10	16.7768	EXO1	protein_coding	9156	exonuclease 1 [Source:HGNC Symbol;Acc:HGNC:3511]
ENSG00000148843	0.249751	7.24776	10.3792	4.7971e-12	7.47033e-11	16.74	PDCD11	protein_coding	22984	programmed cell death 11 [Source:HGNC Symbol;Acc:HGNC:13408]
ENSG00000110880	-0.317286	6.21581	-10.3319	5.40028e-12	8.29774e-11	16.7353	CORO1C	protein_coding	23603	coronin 1C [Source:HGNC Symbol;Acc:HGNC:2254]
ENSG00000168209	-0.376964	8.87918	-10.4154	4.38227e-12	6.88865e-11	16.7172	DDIT4	protein_coding	54541	DNA damage inducible transcript 4 [Source:HGNC Symbol;Acc:HGNC:24944]
ENSG00000163655	-0.240978	7.50284	-10.3782	4.80941e-12	7.48174e-11	16.7163	GMPS	protein_coding	8833	guanine monophosphate synthase [Source:HGNC Symbol;Acc:HGNC:4378]
ENSG00000102225	-0.247972	7.76581	-10.3838	4.74295e-12	7.39368e-11	16.71	CDK16	protein_coding	5127	cyclin dependent kinase 16 [Source:HGNC Symbol;Acc:HGNC:8749]
ENSG00000122966	-0.2954	6.26065	-10.3242	5.50534e-12	8.40755e-11	16.7092	CIT	protein_coding	11113	citron rho-interacting serine/threonine kinase [Source:HGNC Symbol;Acc:HGNC:1985]
ENSG00000128335	0.433322	4.56587	10.2058	7.41423e-12	1.09804e-10	16.7063	APOL2	protein_coding	23780	apolipoprotein L2 [Source:HGNC Symbol;Acc:HGNC:619]
ENSG00000087263	-0.293349	5.90111	-10.3022	5.81751e-12	8.83037e-11	16.7056	OGFOD1	protein_coding	55239	2-oxoglutarate and iron dependent oxygenase domain containing 1 [Source:HGNC Symbol;Acc:HGNC:25585]
ENSG00000041880	-0.459492	4.74343	-10.2057	7.4168e-12	1.09804e-10	16.6743	PARP3	protein_coding	10039	poly(ADP-ribose) polymerase family member 3 [Source:HGNC Symbol;Acc:HGNC:273]
ENSG00000117461	0.374567	6.69551	10.325	5.49476e-12	8.40114e-11	16.6563	PIK3R3	protein_coding	8503	phosphoinositide-3-kinase regulatory subunit 3 [Source:HGNC Symbol;Acc:HGNC:8981]
ENSG00000111652	0.295826	6.54654	10.3058	5.76592e-12	8.76093e-11	16.624	COPS7A	protein_coding	50813	COP9 signalosome subunit 7A [Source:HGNC Symbol;Acc:HGNC:16758]
ENSG00000011347	0.274935	6.14668	10.2851	6.07297e-12	9.16256e-11	16.623	SYT7	protein_coding	9066	synaptotagmin 7 [Source:HGNC Symbol;Acc:HGNC:11514]
ENSG00000009830	0.426403	4.78969	10.1876	7.76197e-12	1.14677e-10	16.6131	POMT2	protein_coding	29954	protein O-mannosyltransferase 2 [Source:HGNC Symbol;Acc:HGNC:19743]
ENSG00000135111	-0.242158	7.96792	-10.3397	5.29504e-12	8.17789e-11	16.5833	TBX3	protein_coding	6926	T-box transcription factor 3 [Source:HGNC Symbol;Acc:HGNC:11602]
ENSG00000005339	-0.32766	6.45769	-10.2825	6.11224e-12	9.2033e-11	16.579	CREBBP	protein_coding	1387	CREB binding protein [Source:HGNC Symbol;Acc:HGNC:2348]
ENSG00000149115	-0.223892	8.06726	-10.3212	5.54644e-12	8.4617e-11	16.5289	TNKS1BP1	protein_coding	85456	tankyrase 1 binding protein 1 [Source:HGNC Symbol;Acc:HGNC:19081]
ENSG00000183508	0.688293	3.40455	10.0454	1.11295e-11	1.60034e-10	16.5232	TENT5C	protein_coding	54855	terminal nucleotidyltransferase 5C [Source:HGNC Symbol;Acc:HGNC:24712]
ENSG00000122012	1.01836	1.51794	9.99355	1.27008e-11	1.80725e-10	16.5092	SV2C	protein_coding	22987	synaptic vesicle glycoprotein 2C [Source:HGNC Symbol;Acc:HGNC:30670]
ENSG00000124795	-0.41654	7.20812	-10.2857	6.06335e-12	9.15725e-11	16.5068	DEK	protein_coding	7913	DEK proto-oncogene [Source:HGNC Symbol;Acc:HGNC:2768]
ENSG00000156599	-0.224257	7.20152	-10.2843	6.08573e-12	9.17259e-11	16.5027	ZDHHC5	protein_coding	25921	zinc finger DHHC-type palmitoyltransferase 5 [Source:HGNC Symbol;Acc:HGNC:18472]
ENSG00000134986	0.446465	5.93716	10.2236	7.08928e-12	1.05371e-10	16.5005	NREP	protein_coding	9315	neuronal regeneration related protein [Source:HGNC Symbol;Acc:HGNC:16834]
ENSG00000122912	0.351804	5.43683	10.1873	7.76806e-12	1.14677e-10	16.4895	SLC25A16	protein_coding	8034	solute carrier family 25 member 16 [Source:HGNC Symbol;Acc:HGNC:10986]
ENSG00000152642	-0.471139	4.96139	-10.1502	8.53289e-12	1.24971e-10	16.4892	GPD1L	protein_coding	23171	glycerol-3-phosphate dehydrogenase 1 like [Source:HGNC Symbol;Acc:HGNC:28956]
ENSG00000080854	-0.413939	4.39474	-10.1109	9.42492e-12	1.371e-10	16.4881	IGSF9B	protein_coding	22997	immunoglobulin superfamily member 9B [Source:HGNC Symbol;Acc:HGNC:32326]
ENSG00000116199	0.314089	6.58965	10.2522	6.5965e-12	9.90266e-11	16.4827	FAM20B	protein_coding	9917	FAM20B glycosaminoglycan xylosylkinase [Source:HGNC Symbol;Acc:HGNC:23017]
ENSG00000197892	0.33777	5.47076	10.1798	7.91721e-12	1.16628e-10	16.4619	KIF13B	protein_coding	23303	kinesin family member 13B [Source:HGNC Symbol;Acc:HGNC:14405]
ENSG00000066322	0.314992	6.62482	10.2322	6.93619e-12	1.033e-10	16.4273	ELOVL1	protein_coding	64834	ELOVL fatty acid elongase 1 [Source:HGNC Symbol;Acc:HGNC:14418]
ENSG00000123485	-0.354531	5.76972	-10.1794	7.92438e-12	1.16628e-10	16.414	HJURP	protein_coding	55355	Holliday junction recognition protein [Source:HGNC Symbol;Acc:HGNC:25444]
ENSG00000132485	-0.417741	6.28442	-10.2083	7.36846e-12	1.09304e-10	16.4111	ZRANB2	protein_coding	9406	zinc finger RANBP2-type containing 2 [Source:HGNC Symbol;Acc:HGNC:13058]
ENSG00000183856	-0.364595	5.91246	-10.183	7.85419e-12	1.15822e-10	16.4001	IQGAP3	protein_coding	128239	IQ motif containing GTPase activating protein 3 [Source:HGNC Symbol;Acc:HGNC:20669]
ENSG00000143398	-0.240737	7.20552	-10.2418	6.77187e-12	1.01154e-10	16.3941	PIP5K1A	protein_coding	8394	phosphatidylinositol-4-phosphate 5-kinase type 1 alpha [Source:HGNC Symbol;Acc:HGNC:8994]
ENSG00000188191	-0.452762	4.39602	-10.068	1.05083e-11	1.51829e-10	16.3918	PRKAR1B	protein_coding	5575	protein kinase cAMP-dependent type I regulatory subunit beta [Source:HGNC Symbol;Acc:HGNC:9390]
ENSG00000285933	2.06235	0.120757	10.2269	7.0297e-12	1.04589e-10	16.3899		lncRNA	NA	novel transcript
ENSG00000109738	0.814349	2.47946	9.93484	1.4755e-11	2.06432e-10	16.3538	GLRB	protein_coding	2743	glycine receptor beta [Source:HGNC Symbol;Acc:HGNC:4329]
ENSG00000110921	0.423367	5.36204	10.1261	9.06791e-12	1.32163e-10	16.3446	MVK	protein_coding	4598	mevalonate kinase [Source:HGNC Symbol;Acc:HGNC:7530]
ENSG00000138030	-0.525643	3.99687	-10.0205	1.18582e-11	1.69607e-10	16.3432	KHK	protein_coding	3795	ketohexokinase [Source:HGNC Symbol;Acc:HGNC:6315]
ENSG00000156017	0.421334	5.47024	10.1302	8.97424e-12	1.30924e-10	16.3377	CARNMT1	protein_coding	138199	carnosine N-methyltransferase 1 [Source:HGNC Symbol;Acc:HGNC:23435]
ENSG00000154556	-0.653094	1.92669	-9.97318	1.33782e-11	1.89645e-10	16.333	SORBS2	protein_coding	8470	sorbin and SH3 domain containing 2 [Source:HGNC Symbol;Acc:HGNC:24098]
ENSG00000105696	-0.923638	2.27206	-9.92079	1.5295e-11	2.13789e-10	16.3321	TMEM59L	protein_coding	25789	transmembrane protein 59 like [Source:HGNC Symbol;Acc:HGNC:13237]
ENSG00000072121	-0.359651	5.04206	-10.0921	9.88558e-12	1.43662e-10	16.3222	ZFYVE26	protein_coding	23503	zinc finger FYVE-type containing 26 [Source:HGNC Symbol;Acc:HGNC:20761]
ENSG00000213024	-0.243428	6.29385	-10.17	8.11525e-12	1.19087e-10	16.3096	NUP62	protein_coding	23636	nucleoporin 62 [Source:HGNC Symbol;Acc:HGNC:8066]
ENSG00000114270	0.691673	3.64402	9.97148	1.34364e-11	1.90289e-10	16.2855	COL7A1	protein_coding	1294	collagen type VII alpha 1 chain [Source:HGNC Symbol;Acc:HGNC:2214]
ENSG00000122042	0.298207	6.19931	10.1447	8.65143e-12	1.26338e-10	16.2568	UBL3	protein_coding	5412	ubiquitin like 3 [Source:HGNC Symbol;Acc:HGNC:12504]
ENSG00000103429	-0.377402	5.25813	-10.0802	1.01883e-11	1.4749e-10	16.2506	BFAR	protein_coding	51283	bifunctional apoptosis regulator [Source:HGNC Symbol;Acc:HGNC:17613]
ENSG00000176148	-0.429622	4.33241	-10.0081	1.22399e-11	1.74331e-10	16.2478	TCP11L1	protein_coding	55346	t-complex 11 like 1 [Source:HGNC Symbol;Acc:HGNC:25655]
ENSG00000182899	0.25077	9.52011	10.243	6.75098e-12	1.00942e-10	16.2396	RPL35A	protein_coding	6165	ribosomal protein L35a [Source:HGNC Symbol;Acc:HGNC:10345]
ENSG00000147586	0.60755	3.85995	9.95287	1.40903e-11	1.98427e-10	16.202	MRPS28	protein_coding	28957	mitochondrial ribosomal protein S28 [Source:HGNC Symbol;Acc:HGNC:14513]
ENSG00000167972	0.322707	6.80752	10.1469	8.60323e-12	1.25756e-10	16.1892	ABCA3	protein_coding	21	ATP binding cassette subfamily A member 3 [Source:HGNC Symbol;Acc:HGNC:33]
ENSG00000172667	0.426686	5.20515	10.0484	1.10444e-11	1.58963e-10	16.1757	ZMAT3	protein_coding	64393	zinc finger matrin-type 3 [Source:HGNC Symbol;Acc:HGNC:29983]
ENSG00000234432	-0.933229	1.73932	-9.85762	1.79838e-11	2.47228e-10	16.161		lncRNA	100129484	novel transcript
ENSG00000130962	0.459004	5.88071	10.0869	1.00159e-11	1.45415e-10	16.1571	PRRG1	protein_coding	5638	proline rich and Gla domain 1 [Source:HGNC Symbol;Acc:HGNC:9469]
ENSG00000165533	0.350747	5.61144	10.0699	1.04577e-11	1.51244e-10	16.1567	TTC8	protein_coding	123016	tetratricopeptide repeat domain 8 [Source:HGNC Symbol;Acc:HGNC:20087]
ENSG00000137502	0.490286	4.94251	10.0189	1.19052e-11	1.70048e-10	16.1522	RAB30	protein_coding	27314	RAB30, member RAS oncogene family [Source:HGNC Symbol;Acc:HGNC:9770]
ENSG00000253485	1.11057	2.69197	9.87633	1.71406e-11	2.36503e-10	16.143	PCDHGA5	protein_coding	56110	protocadherin gamma subfamily A, 5 [Source:HGNC Symbol;Acc:HGNC:8703]
ENSG00000244005	0.391566	5.45765	10.0509	1.09743e-11	1.58258e-10	16.1355	NFS1	protein_coding	9054	NFS1 cysteine desulfurase [Source:HGNC Symbol;Acc:HGNC:15910]
ENSG00000113083	-0.610946	2.81246	-9.87105	1.73743e-11	2.39507e-10	16.1343	LOX	protein_coding	4015	lysyl oxidase [Source:HGNC Symbol;Acc:HGNC:6664]
ENSG00000164306	-0.438988	4.22728	-9.95293	1.40883e-11	1.98427e-10	16.1301	PRIMPOL	protein_coding	201973	primase and DNA directed polymerase [Source:HGNC Symbol;Acc:HGNC:26575]
ENSG00000125304	0.270845	6.68408	10.1181	9.25321e-12	1.34732e-10	16.1274	TM9SF2	protein_coding	9375	transmembrane 9 superfamily member 2 [Source:HGNC Symbol;Acc:HGNC:11865]
ENSG00000057704	0.83349	2.3789	9.84254	1.8694e-11	2.55587e-10	16.1257	TMCC3	protein_coding	57458	transmembrane and coiled-coil domain family 3 [Source:HGNC Symbol;Acc:HGNC:29199]
ENSG00000166908	-0.375834	5.27881	-10.0318	1.15217e-11	1.65199e-10	16.1218	PIP4K2C	protein_coding	79837	phosphatidylinositol-5-phosphate 4-kinase type 2 gamma [Source:HGNC Symbol;Acc:HGNC:23786]
ENSG00000106554	-0.307669	5.8918	-10.0661	1.056e-11	1.52429e-10	16.1021	CHCHD3	protein_coding	54927	coiled-coil-helix-coiled-coil-helix domain containing 3 [Source:HGNC Symbol;Acc:HGNC:21906]
ENSG00000188807	-0.45652	5.39134	-10.0281	1.16305e-11	1.666e-10	16.093	TMEM201	protein_coding	199953	transmembrane protein 201 [Source:HGNC Symbol;Acc:HGNC:33719]
ENSG00000053371	-0.462448	4.4672	-9.95045	1.41777e-11	1.99471e-10	16.0744	AKR7A2	protein_coding	8574	aldo-keto reductase family 7 member A2 [Source:HGNC Symbol;Acc:HGNC:389]
ENSG00000005469	0.439973	4.43026	9.94842	1.42515e-11	1.99947e-10	16.0716	CROT	protein_coding	54677	carnitine O-octanoyltransferase [Source:HGNC Symbol;Acc:HGNC:2366]
ENSG00000108932	-0.472211	4.52323	-9.95338	1.4072e-11	1.98427e-10	16.0714	SLC16A6	protein_coding	9120	solute carrier family 16 member 6 [Source:HGNC Symbol;Acc:HGNC:10927]
ENSG00000164418	-1.38693	1.83309	-9.81795	1.99142e-11	2.7079e-10	16.0621	GRIK2	protein_coding	2898	glutamate ionotropic receptor kainate type subunit 2 [Source:HGNC Symbol;Acc:HGNC:4580]
ENSG00000099219	0.303584	6.48385	10.0815	1.01538e-11	1.47133e-10	16.0564	ERMP1	protein_coding	79956	endoplasmic reticulum metallopeptidase 1 [Source:HGNC Symbol;Acc:HGNC:23703]
ENSG00000114841	0.710682	3.39522	9.85438	1.8134e-11	2.49065e-10	16.0346	DNAH1	protein_coding	25981	dynein axonemal heavy chain 1 [Source:HGNC Symbol;Acc:HGNC:2940]
ENSG00000079387	-0.381573	5.53292	-10.0152	1.20181e-11	1.71498e-10	16.0327	SENP1	protein_coding	29843	SUMO specific peptidase 1 [Source:HGNC Symbol;Acc:HGNC:17927]
ENSG00000174227	0.349746	5.82914	10.0326	1.14987e-11	1.65028e-10	16.0237	PIGG	protein_coding	54872	phosphatidylinositol glycan anchor biosynthesis class G [Source:HGNC Symbol;Acc:HGNC:25985]
ENSG00000119899	0.502708	3.99788	9.8941	1.63772e-11	2.27013e-10	16.0101	SLC17A5	protein_coding	26503	solute carrier family 17 member 5 [Source:HGNC Symbol;Acc:HGNC:10933]
ENSG00000198496	-0.576536	4.23472	-9.91008	1.57201e-11	2.18914e-10	16.01	NBR2	lncRNA	10230	neighbor of BRCA1 lncRNA 2 [Source:HGNC Symbol;Acc:HGNC:20691]
ENSG00000156508	0.263288	12.8991	10.2129	7.28252e-12	1.08136e-10	15.995	EEF1A1	protein_coding	1915	eukaryotic translation elongation factor 1 alpha 1 [Source:HGNC Symbol;Acc:HGNC:3189]
ENSG00000071553	0.293166	7.44711	10.0864	1.00301e-11	1.45479e-10	15.973	ATP6AP1	protein_coding	537	ATPase H+ transporting accessory protein 1 [Source:HGNC Symbol;Acc:HGNC:868]
ENSG00000127954	1.71984	0.670702	9.89481	1.63475e-11	2.2681e-10	15.9693	STEAP4	protein_coding	79689	STEAP4 metalloreductase [Source:HGNC Symbol;Acc:HGNC:21923]
ENSG00000126603	-0.611041	3.50101	-9.82272	1.96713e-11	2.67972e-10	15.9205	GLIS2	protein_coding	84662	GLIS family zinc finger 2 [Source:HGNC Symbol;Acc:HGNC:29450]
ENSG00000173786	-0.347103	6.41283	-10.0203	1.1863e-11	1.69607e-10	15.9096	CNP	protein_coding	1267	2',3'-cyclic nucleotide 3' phosphodiesterase [Source:HGNC Symbol;Acc:HGNC:2158]
ENSG00000177119	-0.404294	5.38275	-9.94984	1.41999e-11	1.99596e-10	15.8905	ANO6	protein_coding	196527	anoctamin 6 [Source:HGNC Symbol;Acc:HGNC:25240]
ENSG00000025800	0.22952	7.33983	10.0489	1.10319e-11	1.58935e-10	15.8849	KPNA6	protein_coding	23633	karyopherin subunit alpha 6 [Source:HGNC Symbol;Acc:HGNC:6399]
ENSG00000091136	-0.545705	3.94386	-9.84519	1.85673e-11	2.54317e-10	15.8832	LAMB1	protein_coding	3912	laminin subunit beta 1 [Source:HGNC Symbol;Acc:HGNC:6486]
ENSG00000136153	1.29461	1.1563	9.7741	2.22953e-11	2.99103e-10	15.8768	LMO7	protein_coding	4008	LIM domain 7 [Source:HGNC Symbol;Acc:HGNC:6646]
ENSG00000147536	-0.457252	5.12432	-9.90945	1.57456e-11	2.19067e-10	15.8368	GINS4	protein_coding	84296	GINS complex subunit 4 [Source:HGNC Symbol;Acc:HGNC:28226]
ENSG00000100027	-0.740155	2.49089	-9.73229	2.48357e-11	3.29358e-10	15.8285	YPEL1	protein_coding	29799	yippee like 1 [Source:HGNC Symbol;Acc:HGNC:12845]
ENSG00000188559	-0.420158	5.82937	-9.9538	1.40568e-11	1.98427e-10	15.8249	RALGAPA2	protein_coding	57186	Ral GTPase activating protein catalytic subunit alpha 2 [Source:HGNC Symbol;Acc:HGNC:16207]
ENSG00000078808	0.231621	7.90469	10.0339	1.14613e-11	1.64648e-10	15.8013	SDF4	protein_coding	51150	stromal cell derived factor 4 [Source:HGNC Symbol;Acc:HGNC:24188]
ENSG00000160741	-0.484818	4.57624	-9.85075	1.83036e-11	2.51164e-10	15.7941	CRTC2	protein_coding	200186	CREB regulated transcription coactivator 2 [Source:HGNC Symbol;Acc:HGNC:27301]
ENSG00000197498	-0.380159	6.36452	-9.97098	1.34534e-11	1.90351e-10	15.7889	RPF2	protein_coding	84154	ribosome production factor 2 homolog [Source:HGNC Symbol;Acc:HGNC:20870]
ENSG00000179029	-0.552403	4.21268	-9.81906	1.98571e-11	2.70258e-10	15.7866	TMEM107	protein_coding	84314	transmembrane protein 107 [Source:HGNC Symbol;Acc:HGNC:28128]
ENSG00000130164	0.533096	6.49608	9.97571	1.3292e-11	1.88708e-10	15.785	LDLR	protein_coding	3949	low density lipoprotein receptor [Source:HGNC Symbol;Acc:HGNC:6547]
ENSG00000172845	-0.310565	6.50985	-9.97549	1.32995e-11	1.88708e-10	15.7808	SP3	protein_coding	6670	Sp3 transcription factor [Source:HGNC Symbol;Acc:HGNC:11208]
ENSG00000101608	0.263624	6.52103	9.97648	1.32659e-11	1.88586e-10	15.7802	MYL12A	protein_coding	10627	myosin light chain 12A [Source:HGNC Symbol;Acc:HGNC:16701]
ENSG00000175928	-0.68062	2.83388	-9.79694	2.10206e-11	2.84033e-10	15.777	LRRN1	protein_coding	57633	leucine rich repeat neuronal 1 [Source:HGNC Symbol;Acc:HGNC:20980]
ENSG00000177556	0.333125	6.12435	9.94684	1.43091e-11	2.00567e-10	15.7564	ATOX1	protein_coding	475	antioxidant 1 copper chaperone [Source:HGNC Symbol;Acc:HGNC:798]
ENSG00000137460	-0.402597	4.82783	-9.84634	1.85122e-11	2.53795e-10	15.7298	FHDC1	protein_coding	85462	FH2 domain containing 1 [Source:HGNC Symbol;Acc:HGNC:29363]
ENSG00000149972	-1.52544	-0.272053	-9.74702	2.39086e-11	3.18188e-10	15.7291	CNTN5	protein_coding	53942	contactin 5 [Source:HGNC Symbol;Acc:HGNC:2175]
ENSG00000155792	0.425183	4.37649	9.81576	2.00264e-11	2.72008e-10	15.7263	DEPTOR	protein_coding	64798	DEP domain containing MTOR interacting protein [Source:HGNC Symbol;Acc:HGNC:22953]
ENSG00000033122	0.865137	0.825775	9.67901	2.85067e-11	3.73423e-10	15.7187	LRRC7	protein_coding	57554	leucine rich repeat containing 7 [Source:HGNC Symbol;Acc:HGNC:18531]
ENSG00000166292	-1.57348	0.524746	-9.81251	2.01946e-11	2.73858e-10	15.7174	TMEM100	protein_coding	55273	transmembrane protein 100 [Source:HGNC Symbol;Acc:HGNC:25607]
ENSG00000076003	-0.28405	6.45773	-9.94486	1.43818e-11	2.01398e-10	15.7076	MCM6	protein_coding	4175	minichromosome maintenance complex component 6 [Source:HGNC Symbol;Acc:HGNC:6949]
ENSG00000150753	-0.246061	8.60711	-10.0142	1.20503e-11	1.71793e-10	15.7042	CCT5	protein_coding	22948	chaperonin containing TCP1 subunit 5 [Source:HGNC Symbol;Acc:HGNC:1618]
ENSG00000134697	0.26107	7.09532	9.96757	1.35713e-11	1.91839e-10	15.6963	GNL2	protein_coding	29889	G protein nucleolar 2 [Source:HGNC Symbol;Acc:HGNC:29925]
ENSG00000182150	-0.410733	4.89492	-9.83701	1.89616e-11	2.58774e-10	15.693	ERCC6L2	protein_coding	375748	ERCC excision repair 6 like 2 [Source:HGNC Symbol;Acc:HGNC:26922]
ENSG00000197555	-0.300358	6.00074	-9.91155	1.5661e-11	2.18295e-10	15.6847	SIPA1L1	protein_coding	26037	signal induced proliferation associated 1 like 1 [Source:HGNC Symbol;Acc:HGNC:20284]
ENSG00000173258	0.674535	3.75604	9.73627	2.45817e-11	3.26278e-10	15.6571	ZNF483	protein_coding	158399	zinc finger protein 483 [Source:HGNC Symbol;Acc:HGNC:23384]
ENSG00000093009	-0.445982	5.13568	-9.83662	1.89805e-11	2.58796e-10	15.6445	CDC45	protein_coding	8318	cell division cycle 45 [Source:HGNC Symbol;Acc:HGNC:1739]
ENSG00000114473	0.522955	4.63046	9.79572	2.10868e-11	2.84671e-10	15.6373	IQCG	protein_coding	84223	IQ motif containing G [Source:HGNC Symbol;Acc:HGNC:25251]
ENSG00000172943	0.289283	7.25514	9.94853	1.42477e-11	1.99947e-10	15.6332	PHF8	protein_coding	23133	PHD finger protein 8 [Source:HGNC Symbol;Acc:HGNC:20672]
ENSG00000198924	-0.390919	5.34103	-9.84211	1.87147e-11	2.55637e-10	15.6188	DCLRE1A	protein_coding	9937	DNA cross-link repair 1A [Source:HGNC Symbol;Acc:HGNC:17660]
ENSG00000242247	-0.348311	5.91527	-9.87974	1.69914e-11	2.34659e-10	15.616	ARFGAP3	protein_coding	26286	ADP ribosylation factor GTPase activating protein 3 [Source:HGNC Symbol;Acc:HGNC:661]
ENSG00000147592	0.334472	6.07445	9.88442	1.67887e-11	2.32288e-10	15.6012	LACTB2	protein_coding	51110	lactamase beta 2 [Source:HGNC Symbol;Acc:HGNC:18512]
ENSG00000089685	-0.261632	7.08723	-9.91856	1.53826e-11	2.14813e-10	15.5706	BIRC5	protein_coding	332	baculoviral IAP repeat containing 5 [Source:HGNC Symbol;Acc:HGNC:593]
ENSG00000168216	0.454356	4.36997	9.74657	2.39362e-11	3.18273e-10	15.5606	LMBRD1	protein_coding	55788	LMBR1 domain containing 1 [Source:HGNC Symbol;Acc:HGNC:23038]
ENSG00000157107	0.429534	4.80969	9.77994	2.19621e-11	2.95426e-10	15.5585	FCHO2	protein_coding	115548	FCH and mu domain containing endocytic adaptor 2 [Source:HGNC Symbol;Acc:HGNC:25180]
ENSG00000269893	0.330721	6.79103	9.90035	1.61169e-11	2.23818e-10	15.5527	SNHG8	lncRNA	NA	small nucleolar RNA host gene 8 [Source:HGNC Symbol;Acc:HGNC:33098]
ENSG00000088832	0.338924	6.85351	9.90262	1.60235e-11	2.22726e-10	15.5522	FKBP1A	protein_coding	2280	FKBP prolyl isomerase 1A [Source:HGNC Symbol;Acc:HGNC:3711]
ENSG00000185219	0.288611	6.15123	9.86643	1.75816e-11	2.4192e-10	15.5435	ZNF445	protein_coding	353274	zinc finger protein 445 [Source:HGNC Symbol;Acc:HGNC:21018]
ENSG00000131626	-0.251624	6.52652	-9.88259	1.68677e-11	2.33165e-10	15.5368	PPFIA1	protein_coding	8500	PTPRF interacting protein alpha 1 [Source:HGNC Symbol;Acc:HGNC:9245]
ENSG00000152904	0.483927	4.7279	9.76234	2.29818e-11	3.07489e-10	15.5223	GGPS1	protein_coding	9453	geranylgeranyl diphosphate synthase 1 [Source:HGNC Symbol;Acc:HGNC:4249]
ENSG00000136699	-0.333494	6.48788	-9.87062	1.73934e-11	2.39551e-10	15.5111	SMPD4	protein_coding	55627	sphingomyelin phosphodiesterase 4 [Source:HGNC Symbol;Acc:HGNC:32949]
ENSG00000083720	0.241307	7.89767	9.91609	1.548e-11	2.15972e-10	15.4965	OXCT1	protein_coding	5019	3-oxoacid CoA-transferase 1 [Source:HGNC Symbol;Acc:HGNC:8527]
ENSG00000026950	0.533992	3.8791	9.68179	2.83023e-11	3.71069e-10	15.4876	BTN3A1	protein_coding	11119	butyrophilin subfamily 3 member A1 [Source:HGNC Symbol;Acc:HGNC:1138]
ENSG00000132406	-0.590484	3.8251	-9.66833	2.93071e-11	3.81909e-10	15.4748	TMEM128	protein_coding	85013	transmembrane protein 128 [Source:HGNC Symbol;Acc:HGNC:28201]
ENSG00000138617	-0.436633	4.21812	-9.69747	2.71759e-11	3.57863e-10	15.4682	PARP16	protein_coding	54956	poly(ADP-ribose) polymerase family member 16 [Source:HGNC Symbol;Acc:HGNC:26040]
ENSG00000096717	-0.427905	4.76504	-9.73953	2.43757e-11	3.2383e-10	15.4654	SIRT1	protein_coding	23411	sirtuin 1 [Source:HGNC Symbol;Acc:HGNC:14929]
ENSG00000186787	-0.922367	2.41386	-9.57864	3.69976e-11	4.72688e-10	15.4512	SPIN2B	protein_coding	474343	spindlin family member 2B [Source:HGNC Symbol;Acc:HGNC:33147]
ENSG00000196620	0.779349	5.51502	9.7862	2.16103e-11	2.90977e-10	15.4232	UGT2B15	protein_coding	7366	UDP glucuronosyltransferase family 2 member B15 [Source:HGNC Symbol;Acc:HGNC:12546]
ENSG00000002586	0.278101	7.96569	9.88853	1.66127e-11	2.30064e-10	15.4196	CD99	protein_coding	4267	CD99 molecule (Xg blood group) [Source:HGNC Symbol;Acc:HGNC:7082]
ENSG00000065923	-0.343428	6.0094	-9.80119	2.07921e-11	2.81198e-10	15.3977	SLC9A7	protein_coding	84679	solute carrier family 9 member A7 [Source:HGNC Symbol;Acc:HGNC:17123]
ENSG00000214078	-0.416309	6.02683	-9.80192	2.07527e-11	2.80919e-10	15.3966	CPNE1	protein_coding	8904	copine 1 [Source:HGNC Symbol;Acc:HGNC:2314]
ENSG00000154511	0.474106	3.91093	9.64389	3.12253e-11	4.05497e-10	15.3845	DIPK1A	protein_coding	388650	divergent protein kinase domain 1A [Source:HGNC Symbol;Acc:HGNC:32213]
ENSG00000101844	0.418268	5.17474	9.7319	2.48611e-11	3.29404e-10	15.3589	ATG4A	protein_coding	115201	autophagy related 4A cysteine peptidase [Source:HGNC Symbol;Acc:HGNC:16489]
ENSG00000101109	-0.358236	5.53132	-9.75293	2.35464e-11	3.14203e-10	15.3504	STK4	protein_coding	6789	serine/threonine kinase 4 [Source:HGNC Symbol;Acc:HGNC:11408]
ENSG00000152413	0.364518	5.55876	9.75134	2.36437e-11	3.14942e-10	15.338	HOMER1	protein_coding	9456	homer scaffold protein 1 [Source:HGNC Symbol;Acc:HGNC:17512]
ENSG00000214194	0.378471	5.7266	9.75166	2.36238e-11	3.14942e-10	15.3103	SMIM30	protein_coding	401397	small integral membrane protein 30 [Source:HGNC Symbol;Acc:HGNC:48953]
ENSG00000103275	-0.276982	7.05513	-9.8155	2.004e-11	2.72008e-10	15.3053	UBE2I	protein_coding	7329	ubiquitin conjugating enzyme E2 I [Source:HGNC Symbol;Acc:HGNC:12485]
ENSG00000162385	-0.402136	5.15722	-9.70134	2.69051e-11	3.54921e-10	15.2863	MAGOH	protein_coding	4116	mago homolog, exon junction complex subunit [Source:HGNC Symbol;Acc:HGNC:6815]
ENSG00000081189	1.49323	-0.0175422	9.58357	3.65257e-11	4.67455e-10	15.2697	MEF2C	protein_coding	4208	myocyte enhancer factor 2C [Source:HGNC Symbol;Acc:HGNC:6996]
ENSG00000033867	0.561641	6.52534	9.7761	2.21802e-11	2.97826e-10	15.2595	SLC4A7	protein_coding	9497	solute carrier family 4 member 7 [Source:HGNC Symbol;Acc:HGNC:11033]
ENSG00000167114	0.384305	5.67269	9.72715	2.51683e-11	3.32593e-10	15.2553	SLC27A4	protein_coding	10999	solute carrier family 27 member 4 [Source:HGNC Symbol;Acc:HGNC:10998]
ENSG00000018189	0.354098	4.96797	9.67428	2.88583e-11	3.7737e-10	15.249	RUFY3	protein_coding	22902	RUN and FYVE domain containing 3 [Source:HGNC Symbol;Acc:HGNC:30285]
ENSG00000166171	0.445629	5.27398	9.67288	2.89638e-11	3.78091e-10	15.1841	DPCD	protein_coding	25911	deleted in primary ciliary dyskinesia homolog (mouse) [Source:HGNC Symbol;Acc:HGNC:24542]
ENSG00000169718	0.246717	7.64081	9.78617	2.1612e-11	2.90977e-10	15.1766	DUS1L	protein_coding	64118	dihydrouridine synthase 1 like [Source:HGNC Symbol;Acc:HGNC:30086]
ENSG00000183844	2.31649	-0.429144	9.8447	1.85904e-11	2.54402e-10	15.1704	FAM3B	protein_coding	54097	FAM3 metabolism regulating signaling molecule B [Source:HGNC Symbol;Acc:HGNC:1253]
ENSG00000047578	0.342488	5.48998	9.68247	2.82526e-11	3.70741e-10	15.1698	KATNIP	protein_coding	23247	katanin interacting protein [Source:HGNC Symbol;Acc:HGNC:29068]
ENSG00000139651	-0.288875	6.22942	-9.72715	2.5168e-11	3.32593e-10	15.1694	ZNF740	protein_coding	283337	zinc finger protein 740 [Source:HGNC Symbol;Acc:HGNC:27465]
ENSG00000122034	0.239466	7.81956	9.78686	2.15736e-11	2.90977e-10	15.1645	GTF3A	protein_coding	2971	general transcription factor IIIA [Source:HGNC Symbol;Acc:HGNC:4662]
ENSG00000005436	0.343459	5.34382	9.66769	2.93559e-11	3.82212e-10	15.1584	GCFC2	protein_coding	6936	GC-rich sequence DNA-binding factor 2 [Source:HGNC Symbol;Acc:HGNC:1317]
ENSG00000101447	-0.345198	5.82893	-9.69392	2.74269e-11	3.60852e-10	15.144	FAM83D	protein_coding	81610	family with sequence similarity 83 member D [Source:HGNC Symbol;Acc:HGNC:16122]
ENSG00000065970	-0.365911	5.57831	-9.67486	2.88153e-11	3.77136e-10	15.1373	FOXJ2	protein_coding	55810	forkhead box J2 [Source:HGNC Symbol;Acc:HGNC:24818]
ENSG00000197299	-0.497248	4.06214	-9.56042	3.87965e-11	4.93989e-10	15.1371	BLM	protein_coding	641	BLM RecQ like helicase [Source:HGNC Symbol;Acc:HGNC:1058]
ENSG00000248771	1.5491	0.506412	9.55517	3.93308e-11	4.98677e-10	15.124	SMIM31	protein_coding	100505989	small integral membrane protein 31 [Source:HGNC Symbol;Acc:HGNC:49638]
ENSG00000089916	-0.320277	5.69642	-9.67369	2.89027e-11	3.77622e-10	15.1126	GPATCH2L	protein_coding	55668	G-patch domain containing 2 like [Source:HGNC Symbol;Acc:HGNC:20210]
ENSG00000090621	0.291916	8.08521	9.76664	2.27283e-11	3.04641e-10	15.0926	PABPC4	protein_coding	8761	poly(A) binding protein cytoplasmic 4 [Source:HGNC Symbol;Acc:HGNC:8557]
ENSG00000136044	0.309146	6.35323	9.70229	2.68393e-11	3.54364e-10	15.0868	APPL2	protein_coding	55198	adaptor protein, phosphotyrosine interacting with PH domain and leucine zipper 2 [Source:HGNC Symbol;Acc:HGNC:18242]
ENSG00000120875	-0.240854	8.01851	-9.76123	2.30475e-11	3.08094e-10	15.0848	DUSP4	protein_coding	1846	dual specificity phosphatase 4 [Source:HGNC Symbol;Acc:HGNC:3070]
ENSG00000178401	-0.397794	5.14295	-9.62021	3.3206e-11	4.28992e-10	15.0747	DNAJC22	protein_coding	79962	DnaJ heat shock protein family (Hsp40) member C22 [Source:HGNC Symbol;Acc:HGNC:25802]
ENSG00000110031	0.749439	2.44558	9.432	5.42786e-11	6.6954e-10	15.0654	LPXN	protein_coding	9404	leupaxin [Source:HGNC Symbol;Acc:HGNC:14061]
ENSG00000197746	0.291906	9.0627	9.7781	2.2066e-11	2.96558e-10	15.0609	PSAP	protein_coding	5660	prosaposin [Source:HGNC Symbol;Acc:HGNC:9498]
ENSG00000134590	0.403346	5.83915	9.66163	2.98203e-11	3.87587e-10	15.0555	RTL8C	protein_coding	8933	retrotransposon Gag like 8C [Source:HGNC Symbol;Acc:HGNC:2569]
ENSG00000137818	0.242534	10.8264	9.81167	2.02382e-11	2.74202e-10	15.0525	RPLP1	protein_coding	6176	ribosomal protein lateral stalk subunit P1 [Source:HGNC Symbol;Acc:HGNC:10372]
ENSG00000111540	0.246	7.42641	9.72922	2.50338e-11	3.314e-10	15.0445	RAB5B	protein_coding	5869	RAB5B, member RAS oncogene family [Source:HGNC Symbol;Acc:HGNC:9784]
ENSG00000135269	-0.381374	5.57644	-9.6358	3.18877e-11	4.13307e-10	15.035	TES	protein_coding	26136	testin LIM domain protein [Source:HGNC Symbol;Acc:HGNC:14620]
ENSG00000145730	0.553161	3.40691	9.49846	4.56083e-11	5.72468e-10	15.0223	PAM	protein_coding	5066	peptidylglycine alpha-amidating monooxygenase [Source:HGNC Symbol;Acc:HGNC:8596]
ENSG00000223572	0.345665	4.82663	9.57623	3.72311e-11	4.75266e-10	15.02	CKMT1A	protein_coding	548596	creatine kinase, mitochondrial 1A [Source:HGNC Symbol;Acc:HGNC:31736]
ENSG00000197077	0.262355	6.57878	9.68728	2.79025e-11	3.66788e-10	15.0184	KIAA1671	protein_coding	85379	KIAA1671 [Source:HGNC Symbol;Acc:HGNC:29345]
ENSG00000124635	0.939016	2.0457	9.40615	5.80894e-11	7.12449e-10	15.0178	H2BC11	protein_coding	8970	H2B clustered histone 11 [Source:HGNC Symbol;Acc:HGNC:4761]
ENSG00000170881	-0.37312	4.71792	-9.56344	3.8492e-11	4.90528e-10	15.0119	RNF139	protein_coding	11236	ring finger protein 139 [Source:HGNC Symbol;Acc:HGNC:17023]
ENSG00000138780	-0.398228	4.55668	-9.54864	4.00069e-11	5.05967e-10	14.9952	GSTCD	protein_coding	79807	glutathione S-transferase C-terminal domain containing [Source:HGNC Symbol;Acc:HGNC:25806]
ENSG00000156482	0.225074	9.79744	9.76565	2.27863e-11	3.05145e-10	14.9862	RPL30	protein_coding	6156	ribosomal protein L30 [Source:HGNC Symbol;Acc:HGNC:10333]
ENSG00000125637	0.495882	5.87621	9.63457	3.19903e-11	4.13998e-10	14.9797	PSD4	protein_coding	23550	pleckstrin and Sec7 domain containing 4 [Source:HGNC Symbol;Acc:HGNC:19096]
ENSG00000137713	0.292355	5.98436	9.63554	3.19093e-11	4.13307e-10	14.9627	PPP2R1B	protein_coding	5519	protein phosphatase 2 scaffold subunit Abeta [Source:HGNC Symbol;Acc:HGNC:9303]
ENSG00000247556	0.255338	7.48346	9.69899	2.70693e-11	3.56773e-10	14.9603	OIP5-AS1	lncRNA	729082	OIP5 antisense RNA 1 [Source:HGNC Symbol;Acc:HGNC:43563]
ENSG00000136935	-0.36523	5.79338	-9.61812	3.33867e-11	4.30956e-10	14.9508	GOLGA1	protein_coding	2800	golgin A1 [Source:HGNC Symbol;Acc:HGNC:4424]
ENSG00000205765	-0.361963	5.47365	-9.59679	3.5291e-11	4.53975e-10	14.95	C5orf51	protein_coding	285636	chromosome 5 open reading frame 51 [Source:HGNC Symbol;Acc:HGNC:27750]
ENSG00000015133	0.292036	6.17122	9.63582	3.1886e-11	4.13307e-10	14.9356	CCDC88C	protein_coding	440193	coiled-coil domain containing 88C [Source:HGNC Symbol;Acc:HGNC:19967]
ENSG00000139547	1.72224	0.789137	9.45067	5.16863e-11	6.40193e-10	14.9341	RDH16	protein_coding	8608	retinol dehydrogenase 16 [Source:HGNC Symbol;Acc:HGNC:29674]
ENSG00000170779	-0.587699	4.88444	-9.5387	4.10572e-11	5.18814e-10	14.9166	CDCA4	protein_coding	55038	cell division cycle associated 4 [Source:HGNC Symbol;Acc:HGNC:14625]
ENSG00000147383	0.346716	5.55723	9.59064	3.58601e-11	4.60113e-10	14.9158	NSDHL	protein_coding	50814	NAD(P) dependent steroid dehydrogenase-like [Source:HGNC Symbol;Acc:HGNC:13398]
ENSG00000215021	-0.214406	8.19327	-9.68379	2.81561e-11	3.69798e-10	14.8677	PHB2	protein_coding	11331	prohibitin 2 [Source:HGNC Symbol;Acc:HGNC:30306]
ENSG00000156802	-0.291958	7.82224	-9.66202	2.97905e-11	3.87535e-10	14.8369	ATAD2	protein_coding	29028	ATPase family AAA domain containing 2 [Source:HGNC Symbol;Acc:HGNC:30123]
ENSG00000125746	0.338835	5.11522	9.52601	4.2441e-11	5.345e-10	14.8292	EML2	protein_coding	24139	EMAP like 2 [Source:HGNC Symbol;Acc:HGNC:18035]
ENSG00000122728	-1.15392	1.43995	-9.33017	7.09477e-11	8.50014e-10	14.8264	TAF1L	protein_coding	138474	TATA-box binding protein associated factor 1 like [Source:HGNC Symbol;Acc:HGNC:18056]
ENSG00000108262	-0.311013	6.06519	-9.58597	3.62982e-11	4.65336e-10	14.8218	GIT1	protein_coding	28964	GIT ArfGAP 1 [Source:HGNC Symbol;Acc:HGNC:4272]
ENSG00000148248	-0.202969	8.45549	-9.66943	2.92237e-11	3.81152e-10	14.8127	SURF4	protein_coding	6836	surfeit 4 [Source:HGNC Symbol;Acc:HGNC:11476]
ENSG00000114346	-0.311177	6.92484	-9.622	3.30519e-11	4.27368e-10	14.8098	ECT2	protein_coding	1894	epithelial cell transforming 2 [Source:HGNC Symbol;Acc:HGNC:3155]
ENSG00000198715	0.36237	5.34454	9.53652	4.12921e-11	5.21344e-10	14.8094	GLMP	protein_coding	112770	glycosylated lysosomal membrane protein [Source:HGNC Symbol;Acc:HGNC:29436]
ENSG00000167930	0.350603	6.52107	9.60013	3.49854e-11	4.51204e-10	14.797	FAM234A	protein_coding	83986	family with sequence similarity 234 member A [Source:HGNC Symbol;Acc:HGNC:14163]
ENSG00000164142	0.298081	5.70323	9.55277	3.95781e-11	5.00966e-10	14.7902	FHIP1A	protein_coding	729830	FHF complex subunit HOOK interacting protein 1A [Source:HGNC Symbol;Acc:HGNC:34237]
ENSG00000112186	-0.393909	6.34168	-9.58529	3.6363e-11	4.65769e-10	14.7843	CAP2	protein_coding	10486	cyclase associated actin cytoskeleton regulatory protein 2 [Source:HGNC Symbol;Acc:HGNC:20039]
ENSG00000173511	-0.682727	3.019	-9.33707	6.96694e-11	8.36032e-10	14.7528	VEGFB	protein_coding	7423	vascular endothelial growth factor B [Source:HGNC Symbol;Acc:HGNC:12681]
ENSG00000268205	-0.589539	3.57986	-9.37458	6.31174e-11	7.67222e-10	14.7521		lncRNA	NA	novel transcript
ENSG00000157916	-0.264757	6.97196	-9.59898	3.50904e-11	4.52169e-10	14.744	RER1	protein_coding	11079	retention in endoplasmic reticulum sorting receptor 1 [Source:HGNC Symbol;Acc:HGNC:30309]
ENSG00000179163	-0.442208	4.33086	-9.43036	5.45135e-11	6.71334e-10	14.7409	FUCA1	protein_coding	2517	alpha-L-fucosidase 1 [Source:HGNC Symbol;Acc:HGNC:4006]
ENSG00000119953	-0.438963	5.55144	-9.52221	4.28633e-11	5.39366e-10	14.7408	SMNDC1	protein_coding	10285	survival motor neuron domain containing 1 [Source:HGNC Symbol;Acc:HGNC:16900]
ENSG00000175970	-0.225122	6.83946	-9.59247	3.56898e-11	4.58319e-10	14.7399	UNC119B	protein_coding	84747	unc-119 lipid binding chaperone B [Source:HGNC Symbol;Acc:HGNC:16488]
ENSG00000169504	-0.349954	6.18255	-9.55868	3.89729e-11	4.95815e-10	14.7331	CLIC4	protein_coding	25932	chloride intracellular channel 4 [Source:HGNC Symbol;Acc:HGNC:13518]
ENSG00000180785	-1.99474	-0.402234	-9.59271	3.56671e-11	4.58319e-10	14.7285	OR51E1	protein_coding	143503	olfactory receptor family 51 subfamily E member 1 [Source:HGNC Symbol;Acc:HGNC:15194]
ENSG00000113658	-0.266484	6.38594	-9.56777	3.80606e-11	4.85443e-10	14.7282	SMAD5	protein_coding	4090	SMAD family member 5 [Source:HGNC Symbol;Acc:HGNC:6771]
ENSG00000143942	0.552762	3.44378	9.36343	6.49965e-11	7.87464e-10	14.7281	CHAC2	protein_coding	494143	ChaC glutathione specific gamma-glutamylcyclotransferase 2 [Source:HGNC Symbol;Acc:HGNC:32363]
ENSG00000118946	-0.859317	-0.436444	-9.30167	7.64896e-11	9.0557e-10	14.727	PCDH17	protein_coding	27253	protocadherin 17 [Source:HGNC Symbol;Acc:HGNC:14267]
ENSG00000131381	0.255707	6.25586	9.55737	3.91061e-11	4.96679e-10	14.7169	RBSN	protein_coding	64145	rabenosyn, RAB effector [Source:HGNC Symbol;Acc:HGNC:20759]
ENSG00000137404	-0.580688	3.35059	-9.34469	6.82847e-11	8.21387e-10	14.7161	NRM	protein_coding	11270	nurim [Source:HGNC Symbol;Acc:HGNC:8003]
ENSG00000085999	-0.503646	5.11101	-9.47866	4.80331e-11	6.00394e-10	14.7106	RAD54L	protein_coding	8438	RAD54 like [Source:HGNC Symbol;Acc:HGNC:9826]
ENSG00000220205	-0.42356	5.30533	-9.49161	4.6433e-11	5.82332e-10	14.705	VAMP2	protein_coding	6844	vesicle associated membrane protein 2 [Source:HGNC Symbol;Acc:HGNC:12643]
ENSG00000214274	0.652722	2.89558	9.30735	7.53496e-11	8.94896e-10	14.691	ANG	protein_coding	283	angiogenin [Source:HGNC Symbol;Acc:HGNC:483]
ENSG00000106211	-0.49976	7.49395	-9.57976	3.689e-11	4.71715e-10	14.6491	HSPB1	protein_coding	3315	heat shock protein family B (small) member 1 [Source:HGNC Symbol;Acc:HGNC:5246]
ENSG00000115970	0.33804	5.17176	9.45736	5.07875e-11	6.31667e-10	14.6328	THADA	protein_coding	63892	THADA armadillo repeat containing [Source:HGNC Symbol;Acc:HGNC:19217]
ENSG00000166170	-0.298322	6.39517	-9.52909	4.21003e-11	5.30655e-10	14.6248	BAG5	protein_coding	9529	BAG cochaperone 5 [Source:HGNC Symbol;Acc:HGNC:941]
ENSG00000112977	0.240036	7.13354	9.55655	3.91899e-11	4.97311e-10	14.6151	DAP	protein_coding	1611	death associated protein [Source:HGNC Symbol;Acc:HGNC:2672]
ENSG00000100100	0.739078	3.05951	9.28635	7.96481e-11	9.39998e-10	14.6112	PIK3IP1	protein_coding	113791	phosphoinositide-3-kinase interacting protein 1 [Source:HGNC Symbol;Acc:HGNC:24942]
ENSG00000171408	2.35876	-1.3287	9.76059	2.30857e-11	3.0833e-10	14.6097	PDE7B	protein_coding	27115	phosphodiesterase 7B [Source:HGNC Symbol;Acc:HGNC:8792]
ENSG00000130733	-0.41491	5.06273	-9.43718	5.35467e-11	6.61599e-10	14.6082	YIPF2	protein_coding	78992	Yip1 domain family member 2 [Source:HGNC Symbol;Acc:HGNC:28476]
ENSG00000140743	-0.459868	3.96009	-9.34795	6.77003e-11	8.15664e-10	14.6011	CDR2	protein_coding	1039	cerebellar degeneration related protein 2 [Source:HGNC Symbol;Acc:HGNC:1799]
ENSG00000111110	0.371622	4.79964	9.414	5.69049e-11	7.0021e-10	14.5963	PPM1H	protein_coding	57460	protein phosphatase, Mg2+/Mn2+ dependent 1H [Source:HGNC Symbol;Acc:HGNC:18583]
ENSG00000131747	-0.328889	7.42312	-9.55736	3.9107e-11	4.96679e-10	14.5926	TOP2A	protein_coding	7153	DNA topoisomerase II alpha [Source:HGNC Symbol;Acc:HGNC:11989]
ENSG00000188706	0.257428	7.44325	9.55355	3.94982e-11	5.00377e-10	14.5798	ZDHHC9	protein_coding	51114	zinc finger DHHC-type palmitoyltransferase 9 [Source:HGNC Symbol;Acc:HGNC:18475]
ENSG00000182952	-0.397637	5.28068	-9.44265	5.27834e-11	6.53243e-10	14.5795	HMGN4	protein_coding	10473	high mobility group nucleosomal binding domain 4 [Source:HGNC Symbol;Acc:HGNC:4989]
ENSG00000175061	0.247989	9.22462	9.59729	3.52453e-11	4.53776e-10	14.575	SNHG29	lncRNA	125144	small nucleolar RNA host gene 29 [Source:HGNC Symbol;Acc:HGNC:28619]
ENSG00000134996	0.380514	5.4874	9.45659	5.08902e-11	6.32421e-10	14.5744	OSTF1	protein_coding	26578	osteoclast stimulating factor 1 [Source:HGNC Symbol;Acc:HGNC:8510]
ENSG00000088756	-0.422933	4.48368	-9.37669	6.27674e-11	7.64205e-10	14.5476	ARHGAP28	protein_coding	79822	Rho GTPase activating protein 28 [Source:HGNC Symbol;Acc:HGNC:25509]
ENSG00000153132	0.373097	7.31676	9.53456	4.15037e-11	5.23575e-10	14.5405	CLGN	protein_coding	1047	calmegin [Source:HGNC Symbol;Acc:HGNC:2060]
ENSG00000132541	0.388273	4.80844	9.39164	6.03471e-11	7.3833e-10	14.5355	RIDA	protein_coding	10247	reactive intermediate imine deaminase A homolog [Source:HGNC Symbol;Acc:HGNC:16897]
ENSG00000196422	-0.367678	5.7575	-9.45579	5.09969e-11	6.32723e-10	14.5271	PPP1R26	protein_coding	9858	protein phosphatase 1 regulatory subunit 26 [Source:HGNC Symbol;Acc:HGNC:29089]
ENSG00000164440	1.62622	0.411918	9.22934	9.26148e-11	1.08242e-09	14.5223	TXLNB	protein_coding	167838	taxilin beta [Source:HGNC Symbol;Acc:HGNC:21617]
ENSG00000204228	-0.519782	4.44118	-9.354	6.66298e-11	8.04704e-10	14.5185	HSD17B8	protein_coding	7923	hydroxysteroid 17-beta dehydrogenase 8 [Source:HGNC Symbol;Acc:HGNC:3554]
ENSG00000137310	-0.29599	5.78629	-9.45427	5.12009e-11	6.34705e-10	14.5171	TCF19	protein_coding	6941	transcription factor 19 [Source:HGNC Symbol;Acc:HGNC:11629]
ENSG00000110395	-0.39719	5.57763	-9.43958	5.32105e-11	6.57987e-10	14.516	CBL	protein_coding	867	Cbl proto-oncogene [Source:HGNC Symbol;Acc:HGNC:1541]
ENSG00000125775	1.64119	-0.216711	9.21602	9.59443e-11	1.11566e-09	14.5053	SDCBP2	protein_coding	27111	syndecan binding protein 2 [Source:HGNC Symbol;Acc:HGNC:15756]
ENSG00000166326	-0.272334	7.23546	-9.50646	4.46637e-11	5.61551e-10	14.4738	TRIM44	protein_coding	54765	tripartite motif containing 44 [Source:HGNC Symbol;Acc:HGNC:19016]
ENSG00000143195	0.989541	1.30606	9.2004	1.00001e-10	1.15479e-09	14.4659	ILDR2	protein_coding	387597	immunoglobulin like domain containing receptor 2 [Source:HGNC Symbol;Acc:HGNC:18131]
ENSG00000125827	0.244818	6.87998	9.48669	4.70341e-11	5.88887e-10	14.4545	TMX4	protein_coding	56255	thioredoxin related transmembrane protein 4 [Source:HGNC Symbol;Acc:HGNC:25237]
ENSG00000102804	0.351751	6.60064	9.46665	4.95672e-11	6.18025e-10	14.4326	TSC22D1	protein_coding	8848	TSC22 domain family member 1 [Source:HGNC Symbol;Acc:HGNC:16826]
ENSG00000143742	-0.270887	7.56179	-9.49934	4.55033e-11	5.71628e-10	14.4268	SRP9	protein_coding	6726	signal recognition particle 9 [Source:HGNC Symbol;Acc:HGNC:11304]
ENSG00000064199	0.565515	4.73829	9.3383	6.94432e-11	8.33985e-10	14.4082	SPA17	protein_coding	53340	sperm autoantigenic protein 17 [Source:HGNC Symbol;Acc:HGNC:11210]
ENSG00000164934	-0.32414	5.20018	-9.37001	6.38806e-11	7.75243e-10	14.4005	DCAF13	protein_coding	25879	DDB1 and CUL4 associated factor 13 [Source:HGNC Symbol;Acc:HGNC:24535]
ENSG00000112514	-0.317444	5.67188	-9.40289	5.8589e-11	7.17404e-10	14.4004	CUTA	protein_coding	51596	cutA divalent cation tolerance homolog [Source:HGNC Symbol;Acc:HGNC:21101]
ENSG00000172059	-0.424514	4.62243	-9.32453	7.20106e-11	8.60687e-10	14.3997	KLF11	protein_coding	8462	Kruppel like factor 11 [Source:HGNC Symbol;Acc:HGNC:11811]
ENSG00000166685	-0.359077	4.80912	-9.34056	6.90315e-11	8.29705e-10	14.3992	COG1	protein_coding	9382	component of oligomeric golgi complex 1 [Source:HGNC Symbol;Acc:HGNC:6545]
ENSG00000101333	-0.363367	7.20624	-9.47226	4.88441e-11	6.10024e-10	14.3864	PLCB4	protein_coding	5332	phospholipase C beta 4 [Source:HGNC Symbol;Acc:HGNC:9059]
ENSG00000214021	0.57465	3.61616	9.23318	9.16779e-11	1.0727e-09	14.3654	TTLL3	protein_coding	26140	tubulin tyrosine ligase like 3 [Source:HGNC Symbol;Acc:HGNC:24483]
ENSG00000113328	-0.247135	7.83862	-9.48432	4.73258e-11	5.92046e-10	14.3651	CCNG1	protein_coding	900	cyclin G1 [Source:HGNC Symbol;Acc:HGNC:1592]
ENSG00000169084	0.53983	4.11828	9.26579	8.40951e-11	9.90922e-10	14.3483	DHRSX	protein_coding	207063	dehydrogenase/reductase X-linked [Source:HGNC Symbol;Acc:HGNC:18399]
ENSG00000134758	-0.514609	4.86973	-9.31835	7.3195e-11	8.72066e-10	14.3318	RNF138	protein_coding	51444	ring finger protein 138 [Source:HGNC Symbol;Acc:HGNC:17765]
ENSG00000150459	0.290979	7.86372	9.46918	4.92394e-11	6.14449e-10	14.3227	SAP18	protein_coding	10284	Sin3A associated protein 18 [Source:HGNC Symbol;Acc:HGNC:10530]
ENSG00000105486	-0.399667	5.06698	-9.32625	7.16849e-11	8.57477e-10	14.3108	LIG1	protein_coding	3978	DNA ligase 1 [Source:HGNC Symbol;Acc:HGNC:6598]
ENSG00000166451	-0.241952	7.69395	-9.45813	5.06859e-11	6.30926e-10	14.3065	CENPN	protein_coding	55839	centromere protein N [Source:HGNC Symbol;Acc:HGNC:30873]
ENSG00000165434	0.821589	1.8866	9.12451	1.22355e-10	1.38209e-09	14.2927	PGM2L1	protein_coding	283209	phosphoglucomutase 2 like 1 [Source:HGNC Symbol;Acc:HGNC:20898]
ENSG00000230882	1.23487	1.42861	9.1273	1.21452e-10	1.37292e-09	14.2916		processed_pseudogene	NA	hypothetical protein LOC285908 (LOC285908) pseudogene
ENSG00000152939	0.231676	6.41647	9.40413	5.83984e-11	7.15655e-10	14.2881	MARVELD2	protein_coding	153562	MARVEL domain containing 2 [Source:HGNC Symbol;Acc:HGNC:26401]
ENSG00000136888	0.378722	7.23395	9.43343	5.40765e-11	6.67596e-10	14.2791	ATP6V1G1	protein_coding	9550	ATPase H+ transporting V1 subunit G1 [Source:HGNC Symbol;Acc:HGNC:864]
ENSG00000237289	0.313666	5.33025	9.33096	7.07997e-11	8.48918e-10	14.2688	CKMT1B	protein_coding	1159	creatine kinase, mitochondrial 1B [Source:HGNC Symbol;Acc:HGNC:1995]
ENSG00000158864	0.248024	8.14488	9.45578	5.09988e-11	6.32723e-10	14.2668	NDUFS2	protein_coding	4720	NADH:ubiquinone oxidoreductase core subunit S2 [Source:HGNC Symbol;Acc:HGNC:7708]
ENSG00000114166	0.357049	6.10955	9.37351	6.32948e-11	7.68755e-10	14.2539	KAT2B	protein_coding	8850	lysine acetyltransferase 2B [Source:HGNC Symbol;Acc:HGNC:8638]
ENSG00000068878	0.260328	7.49445	9.43111	5.44066e-11	6.70568e-10	14.2515	PSME4	protein_coding	23198	proteasome activator subunit 4 [Source:HGNC Symbol;Acc:HGNC:20635]
ENSG00000092203	-0.269749	6.39123	-9.3886	6.0831e-11	7.43645e-10	14.2513	TOX4	protein_coding	9878	TOX high mobility group box family member 4 [Source:HGNC Symbol;Acc:HGNC:20161]
ENSG00000161888	-0.46282	5.88643	-9.35569	6.63334e-11	8.01769e-10	14.2406	SPC24	protein_coding	147841	SPC24 component of NDC80 kinetochore complex [Source:HGNC Symbol;Acc:HGNC:26913]
ENSG00000005187	0.401113	5.94924	9.36077	6.54526e-11	7.9176e-10	14.2403	ACSM3	protein_coding	6296	acyl-CoA synthetase medium chain family member 3 [Source:HGNC Symbol;Acc:HGNC:10522]
ENSG00000114779	-0.346066	5.34715	-9.32043	7.27939e-11	8.68666e-10	14.2389	ABHD14B	protein_coding	84836	abhydrolase domain containing 14B [Source:HGNC Symbol;Acc:HGNC:28235]
ENSG00000140612	-0.266121	7.00633	-9.40876	5.76939e-11	7.08499e-10	14.2353	SEC11A	protein_coding	23478	SEC11 homolog A, signal peptidase complex subunit [Source:HGNC Symbol;Acc:HGNC:17718]
ENSG00000138592	-0.351853	5.85748	-9.35188	6.70032e-11	8.08562e-10	14.2333	USP8	protein_coding	9101	ubiquitin specific peptidase 8 [Source:HGNC Symbol;Acc:HGNC:12631]
ENSG00000174996	0.309138	6.08114	9.36314	6.5045e-11	7.87464e-10	14.226	KLC2	protein_coding	64837	kinesin light chain 2 [Source:HGNC Symbol;Acc:HGNC:20716]
ENSG00000204175	-0.368763	4.57838	-9.25411	8.67352e-11	1.01883e-09	14.2199	GPRIN2	protein_coding	9721	G protein regulated inducer of neurite outgrowth 2 [Source:HGNC Symbol;Acc:HGNC:23730]
ENSG00000112357	0.452493	3.94141	9.20181	9.9628e-11	1.15136e-09	14.2129	PEX7	protein_coding	5191	peroxisomal biogenesis factor 7 [Source:HGNC Symbol;Acc:HGNC:8860]
ENSG00000004399	-0.628802	3.43942	-9.15803	1.11915e-10	1.28348e-09	14.2049	PLXND1	protein_coding	23129	plexin D1 [Source:HGNC Symbol;Acc:HGNC:9107]
ENSG00000069482	0.425216	4.92036	9.27341	8.24194e-11	9.7194e-10	14.1975	GAL	protein_coding	51083	galanin and GMAP prepropeptide [Source:HGNC Symbol;Acc:HGNC:4114]
ENSG00000137154	0.207368	11.2654	9.4909	4.65192e-11	5.82926e-10	14.1839	RPS6	protein_coding	6194	ribosomal protein S6 [Source:HGNC Symbol;Acc:HGNC:10429]
ENSG00000185361	-0.650798	2.96845	-9.11873	1.24255e-10	1.4025e-09	14.1781	TNFAIP8L1	protein_coding	126282	TNF alpha induced protein 8 like 1 [Source:HGNC Symbol;Acc:HGNC:28279]
ENSG00000178904	0.35089	4.84082	9.26018	8.53538e-11	1.00418e-09	14.1759	DPY19L3	protein_coding	147991	dpy-19 like C-mannosyltransferase 3 [Source:HGNC Symbol;Acc:HGNC:27120]
ENSG00000143774	0.278732	7.77356	9.40971	5.75491e-11	7.07557e-10	14.1708	GUK1	protein_coding	2987	guanylate kinase 1 [Source:HGNC Symbol;Acc:HGNC:4693]
ENSG00000164124	0.394839	4.2156	9.21164	9.70638e-11	1.12535e-09	14.1691	TMEM144	protein_coding	55314	transmembrane protein 144 [Source:HGNC Symbol;Acc:HGNC:25633]
ENSG00000109572	-0.307503	7.11833	-9.38697	6.10927e-11	7.45629e-10	14.1666	CLCN3	protein_coding	1182	chloride voltage-gated channel 3 [Source:HGNC Symbol;Acc:HGNC:2021]
ENSG00000162062	-0.705258	3.45076	-9.14329	1.1639e-10	1.32568e-09	14.1663	TEDC2	protein_coding	80178	tubulin epsilon and delta complex 2 [Source:HGNC Symbol;Acc:HGNC:25849]
ENSG00000167670	-0.437052	6.29919	-9.3506	6.72292e-11	8.10638e-10	14.1645	CHAF1A	protein_coding	10036	chromatin assembly factor 1 subunit A [Source:HGNC Symbol;Acc:HGNC:1910]
ENSG00000198242	0.38088	10.1767	9.45894	5.05773e-11	6.30097e-10	14.1548	RPL23A	protein_coding	6147	ribosomal protein L23a [Source:HGNC Symbol;Acc:HGNC:10317]
ENSG00000100379	-0.506022	3.71167	-9.15678	1.12287e-10	1.28676e-09	14.1443	KCTD17	protein_coding	79734	potassium channel tetramerization domain containing 17 [Source:HGNC Symbol;Acc:HGNC:25705]
ENSG00000197565	0.855614	2.72732	9.09639	1.31879e-10	1.47744e-09	14.1439	COL4A6	protein_coding	1288	collagen type IV alpha 6 chain [Source:HGNC Symbol;Acc:HGNC:2208]
ENSG00000146070	1.08798	1.77544	9.06404	1.43772e-10	1.59638e-09	14.14	PLA2G7	protein_coding	7941	phospholipase A2 group VII [Source:HGNC Symbol;Acc:HGNC:9040]
ENSG00000132182	-0.341085	8.2793	-9.40858	5.77201e-11	7.08499e-10	14.1326	NUP210	protein_coding	23225	nucleoporin 210 [Source:HGNC Symbol;Acc:HGNC:30052]
ENSG00000128524	0.2814	7.45933	9.38447	6.14966e-11	7.49948e-10	14.1287	ATP6V1F	protein_coding	9296	ATPase H+ transporting V1 subunit F [Source:HGNC Symbol;Acc:HGNC:16832]
ENSG00000117479	0.313931	5.75725	9.30753	7.53148e-11	8.94896e-10	14.1286	SLC19A2	protein_coding	10560	solute carrier family 19 member 2 [Source:HGNC Symbol;Acc:HGNC:10938]
ENSG00000278619	-0.620866	3.51448	-9.13264	1.19736e-10	1.35796e-09	14.1231	MRM1	protein_coding	79922	mitochondrial rRNA methyltransferase 1 [Source:HGNC Symbol;Acc:HGNC:26202]
ENSG00000123472	0.214024	7.39699	9.37588	6.29018e-11	7.6522e-10	14.1108	ATPAF1	protein_coding	64756	ATP synthase mitochondrial F1 complex assembly factor 1 [Source:HGNC Symbol;Acc:HGNC:18803]
ENSG00000143412	-0.586414	3.56899	-9.13198	1.19947e-10	1.35796e-09	14.1071	ANXA9	protein_coding	8416	annexin A9 [Source:HGNC Symbol;Acc:HGNC:547]
ENSG00000178814	-0.489194	4.70498	-9.21826	9.53753e-11	1.11076e-09	14.0996	OPLAH	protein_coding	26873	5-oxoprolinase, ATP-hydrolysing [Source:HGNC Symbol;Acc:HGNC:8149]
ENSG00000150593	0.289926	7.96308	9.38709	6.10733e-11	7.45629e-10	14.0963	PDCD4	protein_coding	27250	programmed cell death 4 [Source:HGNC Symbol;Acc:HGNC:8763]
ENSG00000010270	0.284859	5.92148	9.30254	7.63128e-11	9.04768e-10	14.0879	STARD3NL	protein_coding	83930	STARD3 N-terminal like [Source:HGNC Symbol;Acc:HGNC:19169]
ENSG00000135070	0.29079	6.0268	9.30769	7.52828e-11	8.94896e-10	14.0851	ISCA1	protein_coding	81689	iron-sulfur cluster assembly 1 [Source:HGNC Symbol;Acc:HGNC:28660]
ENSG00000119922	1.13196	1.7646	9.04068	1.53035e-10	1.68429e-09	14.0793	IFIT2	protein_coding	3433	interferon induced protein with tetratricopeptide repeats 2 [Source:HGNC Symbol;Acc:HGNC:5409]
ENSG00000120549	0.270691	6.38181	9.32287	7.23269e-11	8.6378e-10	14.0761	KIAA1217	protein_coding	56243	KIAA1217 [Source:HGNC Symbol;Acc:HGNC:25428]
ENSG00000105255	-2.12485	0.0622955	-9.22889	9.27255e-11	1.08242e-09	14.0664	FSD1	protein_coding	79187	fibronectin type III and SPRY domain containing 1 [Source:HGNC Symbol;Acc:HGNC:13745]
ENSG00000023287	-0.458477	6.48928	-9.32004	7.28684e-11	8.68864e-10	14.0579	RB1CC1	protein_coding	9821	RB1 inducible coiled-coil 1 [Source:HGNC Symbol;Acc:HGNC:15574]
ENSG00000169752	1.50116	-0.375907	9.15521	1.12758e-10	1.29117e-09	14.0453	NRG4	protein_coding	145957	neuregulin 4 [Source:HGNC Symbol;Acc:HGNC:29862]
ENSG00000164038	0.453926	3.67837	9.11678	1.24901e-10	1.40872e-09	14.0342	SLC9B2	protein_coding	133308	solute carrier family 9 member B2 [Source:HGNC Symbol;Acc:HGNC:25143]
ENSG00000127838	-0.268723	6.29913	-9.3023	7.63617e-11	9.04768e-10	14.0329	PNKD	protein_coding	25953	PNKD metallo-beta-lactamase domain containing [Source:HGNC Symbol;Acc:HGNC:9153]
ENSG00000099260	1.51941	-0.100899	9.11059	1.26981e-10	1.43003e-09	14.0324	PALMD	protein_coding	54873	palmdelphin [Source:HGNC Symbol;Acc:HGNC:15846]
ENSG00000141034	-0.349659	4.98116	-9.21311	9.66858e-11	1.12254e-09	14.0257	GID4	protein_coding	79018	GID complex subunit 4 homolog [Source:HGNC Symbol;Acc:HGNC:28453]
ENSG00000139618	-0.403596	5.47162	-9.24528	8.87872e-11	1.04212e-09	14.0142	BRCA2	protein_coding	675	BRCA2 DNA repair associated [Source:HGNC Symbol;Acc:HGNC:1101]
ENSG00000114030	-0.26576	6.37888	-9.29701	7.74363e-11	9.15334e-10	14.0093	KPNA1	protein_coding	3836	karyopherin subunit alpha 1 [Source:HGNC Symbol;Acc:HGNC:6394]
ENSG00000117143	-0.194606	8.62411	-9.36597	6.45634e-11	7.82896e-10	13.9962	UAP1	protein_coding	6675	UDP-N-acetylglucosamine pyrophosphorylase 1 [Source:HGNC Symbol;Acc:HGNC:12457]
ENSG00000131473	0.381337	9.44777	9.3836	6.16371e-11	7.51052e-10	13.9939	ACLY	protein_coding	47	ATP citrate lyase [Source:HGNC Symbol;Acc:HGNC:115]
ENSG00000154001	-0.335358	5.81864	-9.25832	8.57743e-11	1.00834e-09	13.9891	PPP2R5E	protein_coding	5529	protein phosphatase 2 regulatory subunit B'epsilon [Source:HGNC Symbol;Acc:HGNC:9313]
ENSG00000196642	0.252152	6.9238	9.3114	7.45494e-11	8.87499e-10	13.9823	RABL6	protein_coding	55684	RAB, member RAS oncogene family like 6 [Source:HGNC Symbol;Acc:HGNC:24703]
ENSG00000161267	0.238865	6.6741	9.30046	7.67329e-11	9.07733e-10	13.9796	BDH1	protein_coding	622	3-hydroxybutyrate dehydrogenase 1 [Source:HGNC Symbol;Acc:HGNC:1027]
ENSG00000168291	0.292826	7.47938	9.32876	7.12115e-11	8.52493e-10	13.9782	PDHB	protein_coding	5162	pyruvate dehydrogenase E1 subunit beta [Source:HGNC Symbol;Acc:HGNC:8808]
ENSG00000280088	-0.983323	1.35419	-9.00556	1.68116e-10	1.82749e-09	13.9616		TEC	NA	TEC
ENSG00000152086	1.04574	1.46281	9.00131	1.70043e-10	1.84443e-09	13.9614	TUBA3E	protein_coding	112714	tubulin alpha 3e [Source:HGNC Symbol;Acc:HGNC:20765]
ENSG00000110367	0.282976	8.53125	9.34586	6.80738e-11	8.19506e-10	13.9481	DDX6	protein_coding	1656	DEAD-box helicase 6 [Source:HGNC Symbol;Acc:HGNC:2747]
ENSG00000213064	-0.354186	5.49582	-9.21867	9.52714e-11	1.11042e-09	13.9396	SFT2D2	protein_coding	375035	SFT2 domain containing 2 [Source:HGNC Symbol;Acc:HGNC:25140]
ENSG00000160813	-0.52225	3.6564	-9.07359	1.40151e-10	1.56311e-09	13.9337	PPP1R35	protein_coding	221908	protein phosphatase 1 regulatory subunit 35 [Source:HGNC Symbol;Acc:HGNC:28320]
ENSG00000248429	1.09961	2.01586	8.98414	1.78051e-10	1.92433e-09	13.9243	GASK1B-AS1	lncRNA	285505	GASK1B antisense RNA 1 [Source:HGNC Symbol;Acc:HGNC:53132]
ENSG00000166313	-0.400191	4.69899	-9.15167	1.13825e-10	1.3014e-09	13.9198	APBB1	protein_coding	322	amyloid beta precursor protein binding family B member 1 [Source:HGNC Symbol;Acc:HGNC:581]
ENSG00000137976	0.853319	1.88829	8.97858	1.80723e-10	1.94901e-09	13.9164	DNASE2B	protein_coding	58511	deoxyribonuclease 2 beta [Source:HGNC Symbol;Acc:HGNC:28875]
ENSG00000183814	-0.449781	4.49937	-9.13388	1.19341e-10	1.35518e-09	13.9157	LIN9	protein_coding	286826	lin-9 DREAM MuvB core complex component [Source:HGNC Symbol;Acc:HGNC:30830]
ENSG00000249042	-0.308194	4.98372	-9.16893	1.08718e-10	1.25063e-09	13.9041	FAM151B-DT	lncRNA	NA	FAM151B divergent transcript [Source:HGNC Symbol;Acc:HGNC:55578]
ENSG00000170802	-0.515838	4.33548	-9.11335	1.26049e-10	1.42061e-09	13.8945	FOXN2	protein_coding	3344	forkhead box N2 [Source:HGNC Symbol;Acc:HGNC:5281]
ENSG00000077147	0.254975	7.64469	9.30241	7.63394e-11	9.04768e-10	13.8937	TM9SF3	protein_coding	56889	transmembrane 9 superfamily member 3 [Source:HGNC Symbol;Acc:HGNC:21529]
ENSG00000145740	-0.279549	6.17778	-9.2411	8.9774e-11	1.05206e-09	13.8859	SLC30A5	protein_coding	64924	solute carrier family 30 member 5 [Source:HGNC Symbol;Acc:HGNC:19089]
ENSG00000198315	-0.326233	4.92174	-9.15382	1.13173e-10	1.29494e-09	13.8781	ZKSCAN8	protein_coding	7745	zinc finger with KRAB and SCAN domains 8 [Source:HGNC Symbol;Acc:HGNC:12983]
ENSG00000132470	-0.810373	2.3861	-8.97276	1.83569e-10	1.97685e-09	13.8743	ITGB4	protein_coding	3691	integrin subunit beta 4 [Source:HGNC Symbol;Acc:HGNC:6158]
ENSG00000142207	-0.254973	6.29929	-9.23827	9.04501e-11	1.05915e-09	13.861	URB1	protein_coding	9875	URB1 ribosome biogenesis homolog [Source:HGNC Symbol;Acc:HGNC:17344]
ENSG00000145386	-0.453901	5.80603	-9.20681	9.83157e-11	1.13795e-09	13.8547	CCNA2	protein_coding	890	cyclin A2 [Source:HGNC Symbol;Acc:HGNC:1578]
ENSG00000173950	0.406427	4.73007	9.13081	1.2032e-10	1.36115e-09	13.8523	XXYLT1	protein_coding	152002	xyloside xylosyltransferase 1 [Source:HGNC Symbol;Acc:HGNC:26639]
ENSG00000136492	-0.569612	4.37932	-9.0969	1.31699e-10	1.47652e-09	13.8438	BRIP1	protein_coding	83990	BRCA1 interacting helicase 1 [Source:HGNC Symbol;Acc:HGNC:20473]
ENSG00000230551	0.385913	4.46515	9.10419	1.29163e-10	1.45025e-09	13.8389		lncRNA	NA	novel transcript
ENSG00000166037	-0.338135	5.8904	-9.20611	9.8498e-11	1.13918e-09	13.8371	CEP57	protein_coding	9702	centrosomal protein 57 [Source:HGNC Symbol;Acc:HGNC:30794]
ENSG00000099377	-0.871676	2.87136	-8.98088	1.79615e-10	1.93845e-09	13.8344	HSD3B7	protein_coding	80270	hydroxy-delta-5-steroid dehydrogenase, 3 beta- and steroid delta-isomerase 7 [Source:HGNC Symbol;Acc:HGNC:18324]
ENSG00000140374	0.187378	8.23529	9.29405	7.80436e-11	9.21787e-10	13.8284	ETFA	protein_coding	2108	electron transfer flavoprotein subunit alpha [Source:HGNC Symbol;Acc:HGNC:3481]
ENSG00000196372	0.348655	5.34903	9.16335	1.10343e-10	1.26641e-09	13.8157	ASB13	protein_coding	79754	ankyrin repeat and SOCS box containing 13 [Source:HGNC Symbol;Acc:HGNC:19765]
ENSG00000110851	0.271008	5.58747	9.17452	1.07117e-10	1.23316e-09	13.801	PRDM4	protein_coding	11108	PR/SET domain 4 [Source:HGNC Symbol;Acc:HGNC:9348]
ENSG00000185250	1.24092	1.72347	8.93241	2.04579e-10	2.18522e-09	13.7941	PPIL6	protein_coding	285755	peptidylprolyl isomerase like 6 [Source:HGNC Symbol;Acc:HGNC:21557]
ENSG00000139625	-0.603508	3.72335	-9.03457	1.55555e-10	1.70701e-09	13.7923	MAP3K12	protein_coding	7786	mitogen-activated protein kinase kinase kinase 12 [Source:HGNC Symbol;Acc:HGNC:6851]
ENSG00000119820	-0.324849	5.52185	-9.16549	1.09718e-10	1.26021e-09	13.7913	YIPF4	protein_coding	84272	Yip1 domain family member 4 [Source:HGNC Symbol;Acc:HGNC:28145]
ENSG00000257923	0.250132	6.35119	9.21461	9.63031e-11	1.11896e-09	13.7893	CUX1	protein_coding	1523	cut like homeobox 1 [Source:HGNC Symbol;Acc:HGNC:2557]
ENSG00000100354	0.253318	6.98333	9.24132	8.97234e-11	1.05206e-09	13.7882	TNRC6B	protein_coding	23112	trinucleotide repeat containing adaptor 6B [Source:HGNC Symbol;Acc:HGNC:29190]
ENSG00000169760	0.65624	3.79897	9.03344	1.56028e-10	1.70971e-09	13.7745	NLGN1	protein_coding	22871	neuroligin 1 [Source:HGNC Symbol;Acc:HGNC:14291]
ENSG00000173064	-0.271681	6.52438	-9.21622	9.5894e-11	1.11566e-09	13.7736	HECTD4	protein_coding	283450	HECT domain E3 ubiquitin protein ligase 4 [Source:HGNC Symbol;Acc:HGNC:26611]
ENSG00000096088	0.458878	3.87073	9.0338	1.55874e-10	1.70927e-09	13.7735	PGC	protein_coding	5225	progastricsin [Source:HGNC Symbol;Acc:HGNC:8890]
ENSG00000135451	-0.383836	5.25627	-9.13888	1.17763e-10	1.3403e-09	13.7714	TROAP	protein_coding	10024	trophinin associated protein [Source:HGNC Symbol;Acc:HGNC:12327]
ENSG00000133773	-0.431577	5.39604	-9.14877	1.14707e-10	1.30949e-09	13.7714	CCDC59	protein_coding	29080	coiled-coil domain containing 59 [Source:HGNC Symbol;Acc:HGNC:25005]
ENSG00000161642	0.351739	5.40748	9.14997	1.1434e-10	1.3063e-09	13.7685	ZNF385A	protein_coding	25946	zinc finger protein 385A [Source:HGNC Symbol;Acc:HGNC:17521]
ENSG00000112655	-0.470351	4.32507	-9.06292	1.44202e-10	1.59997e-09	13.7602	PTK7	protein_coding	5754	protein tyrosine kinase 7 (inactive) [Source:HGNC Symbol;Acc:HGNC:9618]
ENSG00000031698	-0.368582	8.15962	-9.26538	8.41876e-11	9.91235e-10	13.7575	SARS1	protein_coding	6301	seryl-tRNA synthetase 1 [Source:HGNC Symbol;Acc:HGNC:10537]
ENSG00000110435	0.305521	6.99546	9.22382	9.39799e-11	1.09621e-09	13.7401	PDHX	protein_coding	8050	pyruvate dehydrogenase complex component X [Source:HGNC Symbol;Acc:HGNC:21350]
ENSG00000095321	-0.639534	4.20033	-9.04305	1.52066e-10	1.67854e-09	13.7372	CRAT	protein_coding	1384	carnitine O-acetyltransferase [Source:HGNC Symbol;Acc:HGNC:2342]
ENSG00000106404	0.656107	3.06771	8.95779	1.91093e-10	2.05199e-09	13.732	CLDN15	protein_coding	24146	claudin 15 [Source:HGNC Symbol;Acc:HGNC:2036]
ENSG00000139289	-1.0991	4.14953	-9.02927	1.57776e-10	1.72508e-09	13.7319	PHLDA1	protein_coding	22822	pleckstrin homology like domain family A member 1 [Source:HGNC Symbol;Acc:HGNC:8933]
ENSG00000166557	0.258566	7.26084	9.2291	9.26737e-11	1.08242e-09	13.7292	TMED3	protein_coding	23423	transmembrane p24 trafficking protein 3 [Source:HGNC Symbol;Acc:HGNC:28889]
ENSG00000067082	-0.508343	4.18859	-9.03279	1.56297e-10	1.7114e-09	13.7111	KLF6	protein_coding	1316	Kruppel like factor 6 [Source:HGNC Symbol;Acc:HGNC:2235]
ENSG00000211455	0.35515	4.90537	9.08465	1.36074e-10	1.52216e-09	13.6922	STK38L	protein_coding	23012	serine/threonine kinase 38 like [Source:HGNC Symbol;Acc:HGNC:17848]
ENSG00000159259	-0.368081	5.23798	-9.10549	1.28718e-10	1.44634e-09	13.6845	CHAF1B	protein_coding	8208	chromatin assembly factor 1 subunit B [Source:HGNC Symbol;Acc:HGNC:1911]
ENSG00000127837	0.237554	7.41436	9.21159	9.70776e-11	1.12535e-09	13.6686	AAMP	protein_coding	14	angio associated migratory cell protein [Source:HGNC Symbol;Acc:HGNC:18]
ENSG00000143365	0.386141	4.50891	9.04128	1.52789e-10	1.68281e-09	13.6525	RORC	protein_coding	6097	RAR related orphan receptor C [Source:HGNC Symbol;Acc:HGNC:10260]
ENSG00000177084	-0.255734	6.47359	-9.16588	1.09602e-10	1.25984e-09	13.6431	POLE	protein_coding	5426	DNA polymerase epsilon, catalytic subunit [Source:HGNC Symbol;Acc:HGNC:9177]
ENSG00000197588	0.856636	1.73671	8.87371	2.396e-10	2.52412e-09	13.6387	KLKP1	transcribed_unprocessed_pseudogene	606293	kallikrein pseudogene 1 [Source:HGNC Symbol;Acc:HGNC:21260]
ENSG00000185880	-0.387046	4.91395	-9.05829	1.45997e-10	1.61749e-09	13.623	TRIM69	protein_coding	140691	tripartite motif containing 69 [Source:HGNC Symbol;Acc:HGNC:17857]
ENSG00000166454	-0.22112	7.05703	-9.18189	1.05039e-10	1.21017e-09	13.6223	ATMIN	protein_coding	23300	ATM interactor [Source:HGNC Symbol;Acc:HGNC:29034]
ENSG00000010292	-0.299855	8.07849	-9.2099	9.75129e-11	1.12952e-09	13.6134	NCAPD2	protein_coding	9918	non-SMC condensin I complex subunit D2 [Source:HGNC Symbol;Acc:HGNC:24305]
ENSG00000160310	0.296375	5.28189	9.07312	1.40327e-10	1.56391e-09	13.5851	PRMT2	protein_coding	3275	protein arginine methyltransferase 2 [Source:HGNC Symbol;Acc:HGNC:5186]
ENSG00000165478	2.4715	-0.788418	9.18615	1.03858e-10	1.19748e-09	13.5791	HEPACAM	protein_coding	220296	hepatic and glial cell adhesion molecule [Source:HGNC Symbol;Acc:HGNC:26361]
ENSG00000163754	0.259585	5.94395	9.10632	1.28434e-10	1.44519e-09	13.5562	GYG1	protein_coding	2992	glycogenin 1 [Source:HGNC Symbol;Acc:HGNC:4699]
ENSG00000071859	-0.245389	6.89618	-9.14799	1.14944e-10	1.3112e-09	13.5476	FAM50A	protein_coding	9130	family with sequence similarity 50 member A [Source:HGNC Symbol;Acc:HGNC:18786]
ENSG00000177602	-0.487198	4.13866	-8.9675	1.86179e-10	2.00353e-09	13.5459	HASPIN	protein_coding	83903	histone H3 associated protein kinase [Source:HGNC Symbol;Acc:HGNC:19682]
ENSG00000111445	-0.40589	5.97149	-9.09777	1.31394e-10	1.4742e-09	13.533	RFC5	protein_coding	5985	replication factor C subunit 5 [Source:HGNC Symbol;Acc:HGNC:9973]
ENSG00000170892	-0.389309	5.34573	-9.05575	1.46993e-10	1.62733e-09	13.5295	TSEN34	protein_coding	79042	tRNA splicing endonuclease subunit 34 [Source:HGNC Symbol;Acc:HGNC:15506]
ENSG00000067048	0.462885	6.71648	9.13217	1.19886e-10	1.35796e-09	13.528	DDX3Y	protein_coding	8653	DEAD-box helicase 3 Y-linked [Source:HGNC Symbol;Acc:HGNC:2699]
ENSG00000196338	0.940661	1.65467	8.82952	2.69945e-10	2.81809e-09	13.5253	NLGN3	protein_coding	54413	neuroligin 3 [Source:HGNC Symbol;Acc:HGNC:14289]
ENSG00000173349	-0.54159	3.77574	-8.91791	2.12714e-10	2.26312e-09	13.4907	SFT2D3	protein_coding	84826	SFT2 domain containing 3 [Source:HGNC Symbol;Acc:HGNC:28767]
ENSG00000137962	0.54341	4.926	9.01064	1.65844e-10	1.8054e-09	13.4892	ARHGAP29	protein_coding	9411	Rho GTPase activating protein 29 [Source:HGNC Symbol;Acc:HGNC:30207]
ENSG00000103111	-0.239038	6.55678	-9.10607	1.28519e-10	1.44519e-09	13.4784	MON1B	protein_coding	22879	MON1 homolog B, secretory trafficking associated [Source:HGNC Symbol;Acc:HGNC:25020]
ENSG00000186468	0.228554	9.89607	9.19988	1.00142e-10	1.15551e-09	13.4754	RPS23	protein_coding	6228	ribosomal protein S23 [Source:HGNC Symbol;Acc:HGNC:10410]
ENSG00000132436	-0.383436	6.30767	-9.09151	1.33608e-10	1.49569e-09	13.47	FIGNL1	protein_coding	63979	fidgetin like 1 [Source:HGNC Symbol;Acc:HGNC:13286]
ENSG00000198816	-0.49162	4.47963	-8.96266	1.88612e-10	2.02825e-09	13.4573	ZNF358	protein_coding	140467	zinc finger protein 358 [Source:HGNC Symbol;Acc:HGNC:16838]
ENSG00000110315	-0.299595	5.5576	-9.03717	1.54476e-10	1.69641e-09	13.4378	RNF141	protein_coding	50862	ring finger protein 141 [Source:HGNC Symbol;Acc:HGNC:21159]
ENSG00000151690	-0.372135	5.63171	-9.04128	1.52787e-10	1.68281e-09	13.4367	MFSD6	protein_coding	54842	major facilitator superfamily domain containing 6 [Source:HGNC Symbol;Acc:HGNC:24711]
ENSG00000148842	-0.342452	4.89903	-8.98631	1.77019e-10	1.91455e-09	13.4305	CNNM2	protein_coding	54805	cyclin and CBS domain divalent metal cation transport mediator 2 [Source:HGNC Symbol;Acc:HGNC:103]
ENSG00000142327	0.429366	6.13669	9.06797	1.42269e-10	1.58203e-09	13.424	RNPEPL1	protein_coding	57140	arginyl aminopeptidase like 1 [Source:HGNC Symbol;Acc:HGNC:10079]
ENSG00000104375	0.394763	4.94184	8.98774	1.76339e-10	1.90858e-09	13.4213	STK3	protein_coding	6788	serine/threonine kinase 3 [Source:HGNC Symbol;Acc:HGNC:11406]
ENSG00000272711	-0.899118	1.81627	-8.78842	3.01676e-10	3.12113e-09	13.4165	HK2-DT	lncRNA	NA	HK2 divergent transcript [Source:HGNC Symbol;Acc:HGNC:55204]
ENSG00000143753	-0.220611	8.13085	-9.13601	1.18668e-10	1.34957e-09	13.4128	DEGS1	protein_coding	8560	delta 4-desaturase, sphingolipid 1 [Source:HGNC Symbol;Acc:HGNC:13709]
ENSG00000151176	0.29666	6.58792	9.08419	1.36242e-10	1.5229e-09	13.4071	PLBD2	protein_coding	196463	phospholipase B domain containing 2 [Source:HGNC Symbol;Acc:HGNC:27283]
ENSG00000114739	-0.376465	4.44379	-8.93876	2.01115e-10	2.15326e-09	13.3985	ACVR2B	protein_coding	93	activin A receptor type 2B [Source:HGNC Symbol;Acc:HGNC:174]
ENSG00000138180	-0.403489	5.80817	-9.03804	1.54121e-10	1.69375e-09	13.3978	CEP55	protein_coding	55165	centrosomal protein 55 [Source:HGNC Symbol;Acc:HGNC:1161]
ENSG00000141560	-0.375633	5.28722	-9.00163	1.69895e-10	1.84415e-09	13.3941	FN3KRP	protein_coding	79672	fructosamine 3 kinase related protein [Source:HGNC Symbol;Acc:HGNC:25700]
ENSG00000129353	0.288845	6.32829	9.06451	1.43593e-10	1.59557e-09	13.3867	SLC44A2	protein_coding	57153	solute carrier family 44 member 2 [Source:HGNC Symbol;Acc:HGNC:17292]
ENSG00000102977	-0.557373	3.54226	-8.85884	2.494e-10	2.61818e-09	13.3783	ACD	protein_coding	65057	ACD shelterin complex subunit and telomerase recruitment factor [Source:HGNC Symbol;Acc:HGNC:25070]
ENSG00000153922	-0.34473	5.84869	-9.032	1.56631e-10	1.7138e-09	13.3736	CHD1	protein_coding	1105	chromodomain helicase DNA binding protein 1 [Source:HGNC Symbol;Acc:HGNC:1915]
ENSG00000154359	0.390304	5.11472	8.98167	1.79233e-10	1.93572e-09	13.3645	LONRF1	protein_coding	91694	LON peptidase N-terminal domain and ring finger 1 [Source:HGNC Symbol;Acc:HGNC:26302]
ENSG00000116212	-0.325864	5.39293	-8.99414	1.73341e-10	1.87748e-09	13.3524	LRRC42	protein_coding	115353	leucine rich repeat containing 42 [Source:HGNC Symbol;Acc:HGNC:28792]
ENSG00000157500	-0.317707	6.6545	-9.06187	1.44606e-10	1.60327e-09	13.3413	APPL1	protein_coding	26060	adaptor protein, phosphotyrosine interacting with PH domain and leucine zipper 1 [Source:HGNC Symbol;Acc:HGNC:24035]
ENSG00000181704	0.224237	6.86786	9.06941	1.41726e-10	1.57809e-09	13.3371	YIPF6	protein_coding	286451	Yip1 domain family member 6 [Source:HGNC Symbol;Acc:HGNC:28304]
ENSG00000134755	-0.476194	6.17064	-9.02308	1.60412e-10	1.75262e-09	13.3121	DSC2	protein_coding	1824	desmocollin 2 [Source:HGNC Symbol;Acc:HGNC:3036]
ENSG00000104522	-0.292654	6.38575	-9.0382	1.54051e-10	1.69375e-09	13.3096	GFUS	protein_coding	7264	GDP-L-fucose synthase [Source:HGNC Symbol;Acc:HGNC:12390]
ENSG00000136522	0.260965	5.74333	8.9996	1.70823e-10	1.85155e-09	13.3004	MRPL47	protein_coding	57129	mitochondrial ribosomal protein L47 [Source:HGNC Symbol;Acc:HGNC:16652]
ENSG00000166347	0.251731	7.51689	9.0769	1.3892e-10	1.55053e-09	13.2964	CYB5A	protein_coding	1528	cytochrome b5 type A [Source:HGNC Symbol;Acc:HGNC:2570]
ENSG00000178691	-0.353639	6.65033	-9.04268	1.52219e-10	1.67899e-09	13.2893	SUZ12	protein_coding	23512	SUZ12 polycomb repressive complex 2 subunit [Source:HGNC Symbol;Acc:HGNC:17101]
ENSG00000143674	-0.567126	4.23435	-8.88084	2.35039e-10	2.48305e-09	13.2866	MAP3K21	protein_coding	84451	mitogen-activated protein kinase kinase kinase 21 [Source:HGNC Symbol;Acc:HGNC:29798]
ENSG00000106772	0.24598	10.1682	9.13527	1.189e-10	1.35119e-09	13.2862	PRUNE2	protein_coding	158471	prune homolog 2 with BCH domain [Source:HGNC Symbol;Acc:HGNC:25209]
ENSG00000108559	-0.224292	6.75404	-9.04378	1.51772e-10	1.67653e-09	13.2795	NUP88	protein_coding	4927	nucleoporin 88 [Source:HGNC Symbol;Acc:HGNC:8067]
ENSG00000172482	-1.62479	-0.1429	-8.93463	2.03361e-10	2.1744e-09	13.2764	AGXT	protein_coding	189	alanine--glyoxylate and serine--pyruvate aminotransferase [Source:HGNC Symbol;Acc:HGNC:341]
ENSG00000140299	-0.373356	6.84058	-9.04481	1.51354e-10	1.67438e-09	13.274	BNIP2	protein_coding	663	BCL2 interacting protein 2 [Source:HGNC Symbol;Acc:HGNC:1083]
ENSG00000142937	0.224777	10.36	9.13228	1.19852e-10	1.35796e-09	13.2679	RPS8	protein_coding	6202	ribosomal protein S8 [Source:HGNC Symbol;Acc:HGNC:10441]
ENSG00000148814	0.508287	3.77685	8.83687	2.64637e-10	2.76652e-09	13.2602	LRRC27	protein_coding	80313	leucine rich repeat containing 27 [Source:HGNC Symbol;Acc:HGNC:29346]
ENSG00000275066	0.265732	6.27787	9.01537	1.63758e-10	1.78398e-09	13.2601	SYNRG	protein_coding	11276	synergin gamma [Source:HGNC Symbol;Acc:HGNC:557]
ENSG00000185963	0.429495	6.48227	9.01917	1.621e-10	1.76978e-09	13.2476	BICD2	protein_coding	23299	BICD cargo adaptor 2 [Source:HGNC Symbol;Acc:HGNC:17208]
ENSG00000100938	-0.233563	6.31	-9.00764	1.67181e-10	1.81864e-09	13.2365	GMPR2	protein_coding	51292	guanosine monophosphate reductase 2 [Source:HGNC Symbol;Acc:HGNC:4377]
ENSG00000123219	-0.507429	4.02049	-8.84245	2.60679e-10	2.72704e-09	13.2323	CENPK	protein_coding	64105	centromere protein K [Source:HGNC Symbol;Acc:HGNC:29479]
ENSG00000137274	0.391885	5.29013	8.94278	1.98954e-10	2.13184e-09	13.2298	BPHL	protein_coding	670	biphenyl hydrolase like [Source:HGNC Symbol;Acc:HGNC:1094]
ENSG00000103495	0.229563	8.74785	9.08372	1.36413e-10	1.52368e-09	13.2282	MAZ	protein_coding	4150	MYC associated zinc finger protein [Source:HGNC Symbol;Acc:HGNC:6914]
ENSG00000012171	0.698766	3.73741	8.81368	2.81751e-10	2.93521e-09	13.2146	SEMA3B	protein_coding	7869	semaphorin 3B [Source:HGNC Symbol;Acc:HGNC:10724]
ENSG00000171311	-0.403261	4.5804	-8.87881	2.36329e-10	2.49492e-09	13.2073	EXOSC1	protein_coding	51013	exosome component 1 [Source:HGNC Symbol;Acc:HGNC:17286]
ENSG00000169710	0.765494	12.4168	9.14677	1.15318e-10	1.31447e-09	13.2056	FASN	protein_coding	2194	fatty acid synthase [Source:HGNC Symbol;Acc:HGNC:3594]
ENSG00000008735	-0.651147	3.49757	-8.79407	2.971e-10	3.07803e-09	13.2017	MAPK8IP2	protein_coding	23542	mitogen-activated protein kinase 8 interacting protein 2 [Source:HGNC Symbol;Acc:HGNC:6883]
ENSG00000132383	-0.192539	7.58179	-9.04389	1.51726e-10	1.67653e-09	13.2016	RPA1	protein_coding	6117	replication protein A1 [Source:HGNC Symbol;Acc:HGNC:10289]
ENSG00000276293	0.236567	6.88336	9.01554	1.63682e-10	1.78398e-09	13.1881	PIP4K2B	protein_coding	8396	phosphatidylinositol-5-phosphate 4-kinase type 2 beta [Source:HGNC Symbol;Acc:HGNC:8998]
ENSG00000069020	0.361577	4.98669	8.90311	2.21355e-10	2.3484e-09	13.1836	MAST4	protein_coding	375449	microtubule associated serine/threonine kinase family member 4 [Source:HGNC Symbol;Acc:HGNC:19037]
ENSG00000168488	-0.228449	6.9746	-9.01591	1.63521e-10	1.78398e-09	13.1807	ATXN2L	protein_coding	11273	ataxin 2 like [Source:HGNC Symbol;Acc:HGNC:31326]
ENSG00000115318	-1.1601	0.922066	-8.72941	3.54e-10	3.62252e-09	13.1767	LOXL3	protein_coding	84695	lysyl oxidase like 3 [Source:HGNC Symbol;Acc:HGNC:13869]
ENSG00000115963	-0.34671	2.82856	-8.91947	2.11821e-10	2.25522e-09	13.1716	RND3	protein_coding	390	Rho family GTPase 3 [Source:HGNC Symbol;Acc:HGNC:671]
ENSG00000101846	0.446548	3.74096	8.78323	3.05944e-10	3.16311e-09	13.1267	STS	protein_coding	412	steroid sulfatase [Source:HGNC Symbol;Acc:HGNC:11425]
ENSG00000169750	-0.371302	5.64358	-8.92658	2.0781e-10	2.21565e-09	13.1229	RAC3	protein_coding	5881	Rac family small GTPase 3 [Source:HGNC Symbol;Acc:HGNC:9803]
ENSG00000110429	-0.312088	5.42336	-8.91126	2.1655e-10	2.3023e-09	13.121	FBXO3	protein_coding	26273	F-box protein 3 [Source:HGNC Symbol;Acc:HGNC:13582]
ENSG00000114796	-0.488429	4.81594	-8.85943	2.49005e-10	2.61585e-09	13.1061	KLHL24	protein_coding	54800	kelch like family member 24 [Source:HGNC Symbol;Acc:HGNC:25947]
ENSG00000117148	-2.12877	-0.789649	-9.06919	1.4181e-10	1.57809e-09	13.1001	ACTL8	protein_coding	81569	actin like 8 [Source:HGNC Symbol;Acc:HGNC:24018]
ENSG00000086827	-0.331373	5.13641	-8.88161	2.34553e-10	2.48033e-09	13.0969	ZW10	protein_coding	9183	zw10 kinetochore protein [Source:HGNC Symbol;Acc:HGNC:13194]
ENSG00000262160	0.313024	5.13021	8.88151	2.34617e-10	2.48033e-09	13.0946		lncRNA	NA	novel transcript, antisense to NFATC3
ENSG00000172775	-0.362756	6.36927	-8.95419	1.92949e-10	2.07044e-09	13.0845	PSME3IP1	protein_coding	80011	proteasome activator subunit 3 interacting protein 1 [Source:HGNC Symbol;Acc:HGNC:29856]
ENSG00000111237	-0.271073	6.06227	-8.93853	2.0124e-10	2.15326e-09	13.0845	VPS29	protein_coding	51699	VPS29 retromer complex component [Source:HGNC Symbol;Acc:HGNC:14340]
ENSG00000170191	-0.36732	4.09837	-8.7949	2.96431e-10	3.07535e-09	13.0833	NANP	protein_coding	140838	N-acetylneuraminic acid phosphatase [Source:HGNC Symbol;Acc:HGNC:16140]
ENSG00000081377	0.623299	4.37542	8.81596	2.80018e-10	2.91919e-09	13.0782	CDC14B	protein_coding	8555	cell division cycle 14B [Source:HGNC Symbol;Acc:HGNC:1719]
ENSG00000123728	0.417023	5.03485	8.86785	2.43415e-10	2.56251e-09	13.0771	RAP2C	protein_coding	57826	RAP2C, member of RAS oncogene family [Source:HGNC Symbol;Acc:HGNC:21165]
ENSG00000156381	0.419429	5.26859	8.8834	2.33423e-10	2.47119e-09	13.0734	ANKRD9	protein_coding	122416	ankyrin repeat domain 9 [Source:HGNC Symbol;Acc:HGNC:20096]
ENSG00000070761	-0.342154	5.59631	-8.90441	2.20582e-10	2.34185e-09	13.0706	CFAP20	protein_coding	29105	cilia and flagella associated protein 20 [Source:HGNC Symbol;Acc:HGNC:29523]
ENSG00000133134	-0.56628	5.60221	-8.90024	2.23071e-10	2.36493e-09	13.0616	BEX2	protein_coding	84707	brain expressed X-linked 2 [Source:HGNC Symbol;Acc:HGNC:30933]
ENSG00000102879	-1.23086	1.20173	-8.66781	4.18513e-10	4.21376e-09	13.0606	CORO1A	protein_coding	11151	coronin 1A [Source:HGNC Symbol;Acc:HGNC:2252]
ENSG00000224424	0.42968	3.85174	8.76145	3.24536e-10	3.33694e-09	13.0412	PRKAR2A-AS1	lncRNA	100506637	PRKAR2A antisense RNA 1 [Source:HGNC Symbol;Acc:HGNC:40471]
ENSG00000119711	0.261458	7.41589	8.97718	1.81403e-10	1.95494e-09	13.0339	ALDH6A1	protein_coding	4329	aldehyde dehydrogenase 6 family member A1 [Source:HGNC Symbol;Acc:HGNC:7179]
ENSG00000251022	-0.342809	5.21816	-8.86297	2.46636e-10	2.59461e-09	13.0297	THAP9-AS1	lncRNA	NA	THAP9 antisense RNA 1 [Source:HGNC Symbol;Acc:HGNC:44172]
ENSG00000090487	0.285093	7.0391	8.9594	1.90269e-10	2.04461e-09	13.0198	SPG21	protein_coding	51324	SPG21 abhydrolase domain containing, maspardin [Source:HGNC Symbol;Acc:HGNC:20373]
ENSG00000187678	1.57634	-0.725326	8.71626	3.66862e-10	3.74648e-09	13.0169	SPRY4	protein_coding	81848	sprouty RTK signaling antagonist 4 [Source:HGNC Symbol;Acc:HGNC:15533]
ENSG00000104067	-0.329403	8.75689	-9.0041	1.68775e-10	1.83332e-09	13.0118	TJP1	protein_coding	7082	tight junction protein 1 [Source:HGNC Symbol;Acc:HGNC:11827]
ENSG00000204310	-0.254733	6.31922	-8.92188	2.10452e-10	2.24224e-09	13.0015	AGPAT1	protein_coding	10554	1-acylglycerol-3-phosphate O-acyltransferase 1 [Source:HGNC Symbol;Acc:HGNC:324]
ENSG00000145919	-0.33081	5.64271	-8.87826	2.36681e-10	2.49688e-09	12.9906	BOD1	protein_coding	91272	biorientation of chromosomes in cell division 1 [Source:HGNC Symbol;Acc:HGNC:25114]
ENSG00000023608	-0.559021	3.69838	-8.7202	3.62962e-10	3.70918e-09	12.97	SNAPC1	protein_coding	6617	small nuclear RNA activating complex polypeptide 1 [Source:HGNC Symbol;Acc:HGNC:11134]
ENSG00000172819	-0.541976	4.36291	-8.77136	3.15933e-10	3.2574e-09	12.9647	RARG	protein_coding	5916	retinoic acid receptor gamma [Source:HGNC Symbol;Acc:HGNC:9866]
ENSG00000171552	0.247905	6.87637	8.93225	2.04664e-10	2.18522e-09	12.9621	BCL2L1	protein_coding	598	BCL2 like 1 [Source:HGNC Symbol;Acc:HGNC:992]
ENSG00000168803	-0.409347	4.85767	-8.80778	2.86281e-10	2.98034e-09	12.9546	ADAL	protein_coding	161823	adenosine deaminase like [Source:HGNC Symbol;Acc:HGNC:31853]
ENSG00000004975	-0.235056	6.12119	-8.89232	2.27881e-10	2.41422e-09	12.9495	DVL2	protein_coding	1856	dishevelled segment polarity protein 2 [Source:HGNC Symbol;Acc:HGNC:3086]
ENSG00000148730	0.204659	7.66708	8.9486	1.95871e-10	2.1003e-09	12.935	EIF4EBP2	protein_coding	1979	eukaryotic translation initiation factor 4E binding protein 2 [Source:HGNC Symbol;Acc:HGNC:3289]
ENSG00000187720	0.975966	2.73413	8.64234	4.48584e-10	4.48943e-09	12.9349	THSD4	protein_coding	79875	thrombospondin type 1 domain containing 4 [Source:HGNC Symbol;Acc:HGNC:25835]
ENSG00000185950	-1.13221	1.71498	-8.60503	4.96629e-10	4.91781e-09	12.9308	IRS2	protein_coding	8660	insulin receptor substrate 2 [Source:HGNC Symbol;Acc:HGNC:6126]
ENSG00000124429	1.04888	1.23234	8.60937	4.90782e-10	4.86954e-09	12.9193	POF1B	protein_coding	79983	POF1B actin binding protein [Source:HGNC Symbol;Acc:HGNC:13711]
ENSG00000198408	-0.229612	7.7836	-8.93161	2.05018e-10	2.18744e-09	12.8801	OGA	protein_coding	10724	O-GlcNAcase [Source:HGNC Symbol;Acc:HGNC:7056]
ENSG00000164828	-0.208346	7.21926	-8.9083	2.18283e-10	2.31908e-09	12.8638	SUN1	protein_coding	23353	Sad1 and UNC84 domain containing 1 [Source:HGNC Symbol;Acc:HGNC:18587]
ENSG00000203943	0.444298	3.70171	8.67899	4.05981e-10	4.10134e-09	12.8491	SAMD13	protein_coding	148418	sterile alpha motif domain containing 13 [Source:HGNC Symbol;Acc:HGNC:24582]
ENSG00000044459	-0.437451	4.15215	-8.71095	3.72196e-10	3.79065e-09	12.8436	CNTLN	protein_coding	54875	centlein [Source:HGNC Symbol;Acc:HGNC:23432]
ENSG00000023445	0.74681	2.63006	8.59971	5.03901e-10	4.97996e-09	12.8348	BIRC3	protein_coding	330	baculoviral IAP repeat containing 3 [Source:HGNC Symbol;Acc:HGNC:591]
ENSG00000075218	-0.324069	5.01425	-8.76797	3.18853e-10	3.28526e-09	12.8113	GTSE1	protein_coding	51512	G2 and S-phase expressed 1 [Source:HGNC Symbol;Acc:HGNC:13698]
ENSG00000119013	0.320127	6.27662	8.85035	2.55181e-10	2.67512e-09	12.811	NDUFB3	protein_coding	4709	NADH:ubiquinone oxidoreductase subunit B3 [Source:HGNC Symbol;Acc:HGNC:7698]
ENSG00000211891	-1.81181	0.518081	-8.61919	4.77806e-10	4.75336e-09	12.8069	IGHE	IG_C_gene	NA	immunoglobulin heavy constant epsilon [Source:HGNC Symbol;Acc:HGNC:5522]
ENSG00000204370	-0.413013	5.61766	-8.806	2.87665e-10	2.99268e-09	12.7989	SDHD	protein_coding	6392	succinate dehydrogenase complex subunit D [Source:HGNC Symbol;Acc:HGNC:10683]
ENSG00000168411	-0.27979	5.60581	-8.80053	2.91949e-10	3.03242e-09	12.7833	RFWD3	protein_coding	55159	ring finger and WD repeat domain 3 [Source:HGNC Symbol;Acc:HGNC:25539]
ENSG00000137103	0.275585	5.68836	8.8024	2.90473e-10	3.01979e-09	12.7722	TMEM8B	protein_coding	51754	transmembrane protein 8B [Source:HGNC Symbol;Acc:HGNC:21427]
ENSG00000110075	-0.224583	7.32469	-8.87525	2.38609e-10	2.51545e-09	12.764	PPP6R3	protein_coding	55291	protein phosphatase 6 regulatory subunit 3 [Source:HGNC Symbol;Acc:HGNC:1173]
ENSG00000142230	-0.24962	6.76371	-8.84646	2.57875e-10	2.70148e-09	12.7407	SAE1	protein_coding	10055	SUMO1 activating enzyme subunit 1 [Source:HGNC Symbol;Acc:HGNC:30660]
ENSG00000169914	-0.504499	3.87338	-8.6502	4.3907e-10	4.41186e-09	12.7396	OTUD3	protein_coding	23252	OTU deubiquitinase 3 [Source:HGNC Symbol;Acc:HGNC:29038]
ENSG00000080345	-0.366933	6.39771	-8.82785	2.71164e-10	2.82885e-09	12.7359	RIF1	protein_coding	55183	replication timing regulatory factor 1 [Source:HGNC Symbol;Acc:HGNC:23207]
ENSG00000131238	0.212064	7.02244	8.85139	2.54463e-10	2.66947e-09	12.7263	PPT1	protein_coding	5538	palmitoyl-protein thioesterase 1 [Source:HGNC Symbol;Acc:HGNC:9325]
ENSG00000174165	-0.385284	4.95016	-8.7315	3.51996e-10	3.60694e-09	12.7255	ZDHHC24	protein_coding	254359	zinc finger DHHC-type containing 24 [Source:HGNC Symbol;Acc:HGNC:27387]
ENSG00000117266	-0.758183	2.10499	-8.52954	6.10502e-10	5.90139e-09	12.7068	CDK18	protein_coding	5129	cyclin dependent kinase 18 [Source:HGNC Symbol;Acc:HGNC:8751]
ENSG00000123131	0.271773	7.55185	8.86047	2.48308e-10	2.61036e-09	12.7039	PRDX4	protein_coding	10549	peroxiredoxin 4 [Source:HGNC Symbol;Acc:HGNC:17169]
ENSG00000175161	0.611329	2.26997	8.55231	5.73609e-10	5.58794e-09	12.7016	CADM2	protein_coding	253559	cell adhesion molecule 2 [Source:HGNC Symbol;Acc:HGNC:29849]
ENSG00000076248	-0.255627	6.12118	-8.80035	2.92091e-10	3.03242e-09	12.6976	UNG	protein_coding	7374	uracil DNA glycosylase [Source:HGNC Symbol;Acc:HGNC:12572]
ENSG00000151553	0.407638	4.94591	8.71562	3.67504e-10	3.75049e-09	12.6794	FHIP2A	protein_coding	57700	FHF complex subunit HOOK interacting protein 2A [Source:HGNC Symbol;Acc:HGNC:29320]
ENSG00000188786	0.257854	5.84107	8.77451	3.13257e-10	3.23426e-09	12.6693	MTF1	protein_coding	4520	metal regulatory transcription factor 1 [Source:HGNC Symbol;Acc:HGNC:7428]
ENSG00000116661	-0.497731	3.50228	-8.60399	4.98047e-10	4.92535e-09	12.6691	FBXO2	protein_coding	26232	F-box protein 2 [Source:HGNC Symbol;Acc:HGNC:13581]
ENSG00000145860	0.361872	4.70339	8.68891	3.95169e-10	4.00019e-09	12.6562	RNF145	protein_coding	153830	ring finger protein 145 [Source:HGNC Symbol;Acc:HGNC:20853]
ENSG00000170456	0.312023	5.50208	8.74579	3.38609e-10	3.47926e-09	12.6511	DENND5B	protein_coding	160518	DENN domain containing 5B [Source:HGNC Symbol;Acc:HGNC:28338]
ENSG00000145555	0.249968	6.09752	8.77848	3.09901e-10	3.20182e-09	12.6393	MYO10	protein_coding	4651	myosin X [Source:HGNC Symbol;Acc:HGNC:7593]
ENSG00000106268	-0.376335	4.9925	-8.70273	3.80601e-10	3.86575e-09	12.6371	NUDT1	protein_coding	4521	nudix hydrolase 1 [Source:HGNC Symbol;Acc:HGNC:8048]
ENSG00000127564	-0.584356	4.6156	-8.66737	4.19014e-10	4.21598e-09	12.6252	PKMYT1	protein_coding	9088	protein kinase, membrane associated tyrosine/threonine 1 [Source:HGNC Symbol;Acc:HGNC:29650]
ENSG00000163950	-0.27405	6.0025	-8.76596	3.20591e-10	3.3009e-09	12.6217	SLBP	protein_coding	7884	stem-loop binding protein [Source:HGNC Symbol;Acc:HGNC:10904]
ENSG00000059573	-0.196238	7.86835	-8.83438	2.66424e-10	2.78327e-09	12.6076	ALDH18A1	protein_coding	5832	aldehyde dehydrogenase 18 family member A1 [Source:HGNC Symbol;Acc:HGNC:9722]
ENSG00000166816	0.457036	4.95271	8.70062	3.82784e-10	3.88267e-09	12.6074	LDHD	protein_coding	197257	lactate dehydrogenase D [Source:HGNC Symbol;Acc:HGNC:19708]
ENSG00000173482	0.296106	6.86718	8.7942	2.96992e-10	3.07803e-09	12.5876	PTPRM	protein_coding	5797	protein tyrosine phosphatase receptor type M [Source:HGNC Symbol;Acc:HGNC:9675]
ENSG00000030419	1.03534	1.67117	8.47351	7.11932e-10	6.77282e-09	12.5801	IKZF2	protein_coding	22807	IKAROS family zinc finger 2 [Source:HGNC Symbol;Acc:HGNC:13177]
ENSG00000224616	0.600206	4.17959	8.61894	4.78133e-10	4.75346e-09	12.5797	RTCA-AS1	lncRNA	NA	RTCA antisense RNA 1 [Source:HGNC Symbol;Acc:HGNC:50573]
ENSG00000137648	-1.48689	0.218806	-8.56795	5.49579e-10	5.38178e-09	12.5795	TMPRSS4	protein_coding	56649	transmembrane serine protease 4 [Source:HGNC Symbol;Acc:HGNC:11878]
ENSG00000160710	-0.1804	8.71571	-8.84319	2.6016e-10	2.72351e-09	12.5747	ADAR	protein_coding	103	adenosine deaminase RNA specific [Source:HGNC Symbol;Acc:HGNC:225]
ENSG00000119471	0.294798	6.50099	8.77318	3.14383e-10	3.24365e-09	12.5695	HSDL2	protein_coding	84263	hydroxysteroid dehydrogenase like 2 [Source:HGNC Symbol;Acc:HGNC:18572]
ENSG00000099901	-0.299922	7.1003	-8.79344	2.97605e-10	3.08114e-09	12.561	RANBP1	protein_coding	5902	RAN binding protein 1 [Source:HGNC Symbol;Acc:HGNC:9847]
ENSG00000197279	0.553003	3.76342	8.5778	5.34979e-10	5.26285e-09	12.5585	ZNF165	protein_coding	7718	zinc finger protein 165 [Source:HGNC Symbol;Acc:HGNC:12953]
ENSG00000163536	0.733617	2.71017	8.51399	6.37079e-10	6.12674e-09	12.548	SERPINI1	protein_coding	5274	serpin family I member 1 [Source:HGNC Symbol;Acc:HGNC:8943]
ENSG00000167703	0.304535	6.47045	8.76209	3.23971e-10	3.33341e-09	12.5429	SLC43A2	protein_coding	124935	solute carrier family 43 member 2 [Source:HGNC Symbol;Acc:HGNC:23087]
ENSG00000276672	-1.12497	1.72575	-8.45234	7.54561e-10	7.14216e-09	12.5235		lncRNA	NA	novel transcript, sense intronic to RFC3
ENSG00000137948	1.80555	-0.669842	8.5598	5.61977e-10	5.48531e-09	12.5231	BRDT	protein_coding	676	bromodomain testis associated [Source:HGNC Symbol;Acc:HGNC:1105]
ENSG00000213967	-0.491335	3.2802	-8.51117	6.42036e-10	6.16164e-09	12.4794	ZNF726	protein_coding	730087	zinc finger protein 726 [Source:HGNC Symbol;Acc:HGNC:32462]
ENSG00000197063	-0.360491	5.89755	-8.70667	3.76545e-10	3.82973e-09	12.4767	MAFG	protein_coding	4097	MAF bZIP transcription factor G [Source:HGNC Symbol;Acc:HGNC:6781]
ENSG00000175581	0.328101	5.04119	8.64783	4.41921e-10	4.43458e-09	12.4727	MRPL48	protein_coding	51642	mitochondrial ribosomal protein L48 [Source:HGNC Symbol;Acc:HGNC:16653]
ENSG00000215845	-0.493083	4.60218	-8.60879	4.91558e-10	4.87402e-09	12.4647	TSTD1	protein_coding	100131187	thiosulfate sulfurtransferase like domain containing 1 [Source:HGNC Symbol;Acc:HGNC:35410]
ENSG00000166432	0.661285	3.17133	8.50294	6.56677e-10	6.28301e-09	12.4347	ZMAT1	protein_coding	84460	zinc finger matrin-type 1 [Source:HGNC Symbol;Acc:HGNC:29377]
ENSG00000136816	-0.403	4.37669	-8.57922	5.32911e-10	5.24938e-09	12.4302	TOR1B	protein_coding	27348	torsin family 1 member B [Source:HGNC Symbol;Acc:HGNC:11995]
ENSG00000107537	0.255285	5.85921	8.68302	4.01547e-10	4.05928e-09	12.4148	PHYH	protein_coding	5264	phytanoyl-CoA 2-hydroxylase [Source:HGNC Symbol;Acc:HGNC:8940]
ENSG00000143401	-0.500495	5.94895	-8.68306	4.01503e-10	4.05928e-09	12.4058	ANP32E	protein_coding	81611	acidic nuclear phosphoprotein 32 family member E [Source:HGNC Symbol;Acc:HGNC:16673]
ENSG00000162688	0.356003	5.78165	8.67325	4.1237e-10	4.1547e-09	12.4019	AGL	protein_coding	178	amylo-alpha-1, 6-glucosidase, 4-alpha-glucanotransferase [Source:HGNC Symbol;Acc:HGNC:321]
ENSG00000118495	0.808145	2.12172	8.41326	8.40212e-10	7.8981e-09	12.3928	PLAGL1	protein_coding	5325	PLAG1 like zinc finger 1 [Source:HGNC Symbol;Acc:HGNC:9046]
ENSG00000128585	-0.247811	6.65817	-8.71052	3.72628e-10	3.79247e-09	12.3801	MKLN1	protein_coding	4289	muskelin 1 [Source:HGNC Symbol;Acc:HGNC:7109]
ENSG00000058668	0.234766	7.44015	8.73677	3.46994e-10	3.55811e-09	12.3734	ATP2B4	protein_coding	493	ATPase plasma membrane Ca2+ transporting 4 [Source:HGNC Symbol;Acc:HGNC:817]
ENSG00000145217	0.729423	3.30218	8.47696	7.05203e-10	6.71732e-09	12.3731	SLC26A1	protein_coding	10861	solute carrier family 26 member 1 [Source:HGNC Symbol;Acc:HGNC:10993]
ENSG00000081803	0.595249	3.62813	8.54884	5.79075e-10	5.63388e-09	12.3708	CADPS2	protein_coding	93664	calcium dependent secretion activator 2 [Source:HGNC Symbol;Acc:HGNC:16018]
ENSG00000255529	-0.52726	4.43054	-8.55878	5.63539e-10	5.49698e-09	12.362	POLR2M	protein_coding	81488	RNA polymerase II subunit M [Source:HGNC Symbol;Acc:HGNC:14862]
ENSG00000111670	0.297765	6.9654	8.71467	3.6845e-10	3.75759e-09	12.3567	GNPTAB	protein_coding	79158	N-acetylglucosamine-1-phosphate transferase subunits alpha and beta [Source:HGNC Symbol;Acc:HGNC:29670]
ENSG00000149499	-0.404962	4.9654	-8.59666	5.08108e-10	5.01824e-09	12.3512	EML3	protein_coding	256364	EMAP like 3 [Source:HGNC Symbol;Acc:HGNC:26666]
ENSG00000149480	-0.175556	7.62189	-8.73111	3.52369e-10	3.6083e-09	12.343	MTA2	protein_coding	9219	metastasis associated 1 family member 2 [Source:HGNC Symbol;Acc:HGNC:7411]
ENSG00000247271	0.419259	4.05291	8.52028	6.26188e-10	6.03359e-09	12.3318	ZBED5-AS1	lncRNA	729013	ZBED5 antisense RNA 1 [Source:HGNC Symbol;Acc:HGNC:48646]
ENSG00000197872	-0.399931	4.55593	-8.57847	5.34009e-10	5.25675e-09	12.3284	CYRIA	protein_coding	81553	CYFIP related Rac1 interactor A [Source:HGNC Symbol;Acc:HGNC:25373]
ENSG00000114125	0.334047	5.72029	8.64257	4.48296e-10	4.48943e-09	12.3274	RNF7	protein_coding	9616	ring finger protein 7 [Source:HGNC Symbol;Acc:HGNC:10070]
ENSG00000152782	0.297356	4.61247	8.56152	5.59333e-10	5.46305e-09	12.326	PANK1	protein_coding	53354	pantothenate kinase 1 [Source:HGNC Symbol;Acc:HGNC:8598]
ENSG00000171155	0.295718	5.17391	8.6044	4.97481e-10	4.923e-09	12.3249	C1GALT1C1	protein_coding	29071	C1GALT1 specific chaperone 1 [Source:HGNC Symbol;Acc:HGNC:24338]
ENSG00000004700	-0.340038	5.31391	-8.61121	4.88328e-10	4.8484e-09	12.3192	RECQL	protein_coding	5965	RecQ like helicase [Source:HGNC Symbol;Acc:HGNC:9948]
ENSG00000171130	0.241961	7.72998	8.72492	3.58339e-10	3.66443e-09	12.3176	ATP6V0E2	protein_coding	155066	ATPase H+ transporting V0 subunit e2 [Source:HGNC Symbol;Acc:HGNC:21723]
ENSG00000196924	-0.21378	8.30776	-8.73932	3.44602e-10	3.53599e-09	12.316	FLNA	protein_coding	2316	filamin A [Source:HGNC Symbol;Acc:HGNC:3754]
ENSG00000100403	0.232276	6.81903	8.69185	3.9202e-10	3.97367e-09	12.3088	ZC3H7B	protein_coding	23264	zinc finger CCCH-type containing 7B [Source:HGNC Symbol;Acc:HGNC:30869]
ENSG00000111880	-0.408331	4.09193	-8.51279	6.3918e-10	6.143e-09	12.3021	RNGTT	protein_coding	8732	RNA guanylyltransferase and 5'-phosphatase [Source:HGNC Symbol;Acc:HGNC:10073]
ENSG00000179387	0.297896	5.9033	8.64344	4.47236e-10	4.48192e-09	12.2985	ELMOD2	protein_coding	255520	ELMO domain containing 2 [Source:HGNC Symbol;Acc:HGNC:28111]
ENSG00000102098	-0.334881	4.93131	-8.57583	5.37867e-10	5.28433e-09	12.2975	SCML2	protein_coding	10389	Scm polycomb group protein like 2 [Source:HGNC Symbol;Acc:HGNC:10581]
ENSG00000133313	0.165199	8.83721	8.74469	3.39625e-10	3.48731e-09	12.2964	CNDP2	protein_coding	55748	carnosine dipeptidase 2 [Source:HGNC Symbol;Acc:HGNC:24437]
ENSG00000166823	0.746594	3.58828	8.46595	7.26855e-10	6.90168e-09	12.2955	MESP1	protein_coding	55897	mesoderm posterior bHLH transcription factor 1 [Source:HGNC Symbol;Acc:HGNC:29658]
ENSG00000172339	0.43552	4.15418	8.51099	6.42351e-10	6.16164e-09	12.288	ALG14	protein_coding	199857	ALG14 UDP-N-acetylglucosaminyltransferase subunit [Source:HGNC Symbol;Acc:HGNC:28287]
ENSG00000166575	0.294407	5.59519	8.62004	4.76707e-10	4.74558e-09	12.2869	TMEM135	protein_coding	65084	transmembrane protein 135 [Source:HGNC Symbol;Acc:HGNC:26167]
ENSG00000150760	-0.237907	6.31299	-8.65472	4.33706e-10	4.36088e-09	12.2694	DOCK1	protein_coding	1793	dedicator of cytokinesis 1 [Source:HGNC Symbol;Acc:HGNC:2987]
ENSG00000183020	0.211473	6.8356	8.67534	4.1003e-10	4.13667e-09	12.2614	AP2A2	protein_coding	161	adaptor related protein complex 2 subunit alpha 2 [Source:HGNC Symbol;Acc:HGNC:562]
ENSG00000134910	-0.2158	8.01079	-8.70367	3.7963e-10	3.8585e-09	12.238	STT3A	protein_coding	3703	STT3 oligosaccharyltransferase complex catalytic subunit A [Source:HGNC Symbol;Acc:HGNC:6172]
ENSG00000185043	0.365946	6.5146	8.64975	4.39617e-10	4.4144e-09	12.2291	CIB1	protein_coding	10519	calcium and integrin binding 1 [Source:HGNC Symbol;Acc:HGNC:16920]
ENSG00000121892	-0.219443	7.72551	-8.69066	3.93289e-10	3.98384e-09	12.2235	PDS5A	protein_coding	23244	PDS5 cohesin associated factor A [Source:HGNC Symbol;Acc:HGNC:29088]
ENSG00000143621	-0.174245	8.61008	-8.71279	3.70338e-10	3.77428e-09	12.2229	ILF2	protein_coding	3608	interleukin enhancer binding factor 2 [Source:HGNC Symbol;Acc:HGNC:6037]
ENSG00000177463	-0.271145	6.07351	-8.62312	4.72718e-10	4.70899e-09	12.2173	NR2C2	protein_coding	7182	nuclear receptor subfamily 2 group C member 2 [Source:HGNC Symbol;Acc:HGNC:7972]
ENSG00000165804	-0.694884	3.78345	-8.45134	7.56635e-10	7.15728e-09	12.217	ZNF219	protein_coding	51222	zinc finger protein 219 [Source:HGNC Symbol;Acc:HGNC:13011]
ENSG00000275342	0.605981	4.39388	8.50947	6.45034e-10	6.18343e-09	12.2165	PRAG1	protein_coding	157285	PEAK1 related, kinase-activating pseudokinase 1 [Source:HGNC Symbol;Acc:HGNC:25438]
ENSG00000088833	0.231106	6.25298	8.63263	4.60605e-10	4.6036e-09	12.2149	NSFL1C	protein_coding	55968	NSFL1 cofactor [Source:HGNC Symbol;Acc:HGNC:15912]
ENSG00000119661	0.328245	5.27294	8.56968	5.46984e-10	5.35987e-09	12.2084	DNAL1	protein_coding	83544	dynein axonemal light chain 1 [Source:HGNC Symbol;Acc:HGNC:23247]
ENSG00000182809	-0.954774	1.73932	-8.33224	1.05068e-09	9.68248e-09	12.1962	CRIP2	protein_coding	1397	cysteine rich protein 2 [Source:HGNC Symbol;Acc:HGNC:2361]
ENSG00000250317	0.344095	5.1625	8.55469	5.69888e-10	5.5553e-09	12.1906	SMIM20	protein_coding	389203	small integral membrane protein 20 [Source:HGNC Symbol;Acc:HGNC:37260]
ENSG00000173898	0.232395	7.75082	8.67814	4.06922e-10	4.10808e-09	12.1864	SPTBN2	protein_coding	6712	spectrin beta, non-erythrocytic 2 [Source:HGNC Symbol;Acc:HGNC:11276]
ENSG00000141480	0.227259	6.47717	8.63115	4.62467e-10	4.61914e-09	12.1819	ARRB2	protein_coding	409	arrestin beta 2 [Source:HGNC Symbol;Acc:HGNC:712]
ENSG00000165732	-0.262247	8.80071	-8.70214	3.81205e-10	3.86927e-09	12.1817	DDX21	protein_coding	9188	DExD-box helicase 21 [Source:HGNC Symbol;Acc:HGNC:2744]
ENSG00000055163	-0.208544	6.61025	-8.62752	4.67069e-10	4.6558e-09	12.1559	CYFIP2	protein_coding	26999	cytoplasmic FMR1 interacting protein 2 [Source:HGNC Symbol;Acc:HGNC:13760]
ENSG00000102401	-0.270069	6.17018	-8.60507	4.96574e-10	4.91781e-09	12.1551	ARMCX3	protein_coding	51566	armadillo repeat containing X-linked 3 [Source:HGNC Symbol;Acc:HGNC:24065]
ENSG00000164985	-0.506583	6.82363	-8.6344	4.58397e-10	4.58458e-09	12.1532	PSIP1	protein_coding	11168	PC4 and SFRS1 interacting protein 1 [Source:HGNC Symbol;Acc:HGNC:9527]
ENSG00000159322	0.322423	5.97915	8.59274	5.1358e-10	5.06894e-09	12.1464	ADPGK	protein_coding	83440	ADP dependent glucokinase [Source:HGNC Symbol;Acc:HGNC:25250]
ENSG00000196776	0.305986	5.28635	8.54567	5.84127e-10	5.672e-09	12.1408	CD47	protein_coding	961	CD47 molecule [Source:HGNC Symbol;Acc:HGNC:1682]
ENSG00000168575	0.389086	4.82155	8.50915	6.45599e-10	6.1849e-09	12.1354	SLC20A2	protein_coding	6575	solute carrier family 20 member 2 [Source:HGNC Symbol;Acc:HGNC:10947]
ENSG00000205835	0.715285	2.27857	8.32991	1.05746e-09	9.73309e-09	12.133	GMNC	protein_coding	647309	geminin coiled-coil domain containing [Source:HGNC Symbol;Acc:HGNC:40049]
ENSG00000131016	-0.916628	5.7479	-8.57002	5.46475e-10	5.35838e-09	12.1301	AKAP12	protein_coding	9590	A-kinase anchoring protein 12 [Source:HGNC Symbol;Acc:HGNC:370]
ENSG00000100106	-0.301077	5.04053	-8.52294	6.21639e-10	6.00131e-09	12.1298	TRIOBP	protein_coding	11078	TRIO and F-actin binding protein [Source:HGNC Symbol;Acc:HGNC:17009]
ENSG00000084070	0.218127	6.61503	8.61738	4.80171e-10	4.77057e-09	12.126	SMAP2	protein_coding	64744	small ArfGAP2 [Source:HGNC Symbol;Acc:HGNC:25082]
ENSG00000123739	0.313274	5.42737	8.54304	5.88352e-10	5.70196e-09	12.1059	PLA2G12A	protein_coding	81579	phospholipase A2 group XIIA [Source:HGNC Symbol;Acc:HGNC:18554]
ENSG00000113356	0.761061	4.01307	8.43127	7.99574e-10	7.54444e-09	12.1056	POLR3G	protein_coding	10622	RNA polymerase III subunit G [Source:HGNC Symbol;Acc:HGNC:30075]
ENSG00000031691	-0.67054	2.89047	-8.34146	1.02423e-09	9.47368e-09	12.0935	CENPQ	protein_coding	55166	centromere protein Q [Source:HGNC Symbol;Acc:HGNC:21347]
ENSG00000162407	0.600735	2.5983	8.33062	1.05539e-09	9.7199e-09	12.0881	PLPP3	protein_coding	8613	phospholipid phosphatase 3 [Source:HGNC Symbol;Acc:HGNC:9229]
ENSG00000131242	-0.338184	5.65261	-8.54826	5.80008e-10	5.6393e-09	12.0813	RAB11FIP4	protein_coding	84440	RAB11 family interacting protein 4 [Source:HGNC Symbol;Acc:HGNC:30267]
ENSG00000149782	-0.378883	4.793	-8.48365	6.92372e-10	6.59929e-09	12.0753	PLCB3	protein_coding	5331	phospholipase C beta 3 [Source:HGNC Symbol;Acc:HGNC:9056]
ENSG00000163939	-0.276485	7.53004	-8.62869	4.6559e-10	4.64415e-09	12.0687	PBRM1	protein_coding	55193	polybromo 1 [Source:HGNC Symbol;Acc:HGNC:30064]
ENSG00000223715	1.20123	0.0470044	8.28132	1.20966e-09	1.09924e-08	12.0642	LINC01208	lncRNA	NA	long intergenic non-protein coding RNA 1208 [Source:HGNC Symbol;Acc:HGNC:49639]
ENSG00000085733	0.177689	8.51719	8.64733	4.42526e-10	4.43768e-09	12.048	CTTN	protein_coding	2017	cortactin [Source:HGNC Symbol;Acc:HGNC:3338]
ENSG00000122218	-0.208755	7.91978	-8.6293	4.64813e-10	4.63947e-09	12.0391	COPA	protein_coding	1314	COPI coat complex subunit alpha [Source:HGNC Symbol;Acc:HGNC:2230]
ENSG00000127955	0.302523	5.93864	8.54627	5.83174e-10	5.66641e-09	12.0286	GNAI1	protein_coding	2770	G protein subunit alpha i1 [Source:HGNC Symbol;Acc:HGNC:4384]
ENSG00000149548	-0.495355	3.7104	-8.37802	9.2592e-10	8.63885e-09	12.0248	CCDC15	protein_coding	80071	coiled-coil domain containing 15 [Source:HGNC Symbol;Acc:HGNC:25798]
ENSG00000175274	-0.255028	6.54863	-8.57438	5.40002e-10	5.30183e-09	12.0173	TP53I11	protein_coding	9537	tumor protein p53 inducible protein 11 [Source:HGNC Symbol;Acc:HGNC:16842]
ENSG00000168028	0.320583	10.6928	8.67464	4.10808e-10	4.14174e-09	11.9991	RPSA	protein_coding	3921	ribosomal protein SA [Source:HGNC Symbol;Acc:HGNC:6502]
ENSG00000048140	0.285704	5.84932	8.53085	6.08319e-10	5.88408e-09	11.9957	TSPAN17	protein_coding	26262	tetraspanin 17 [Source:HGNC Symbol;Acc:HGNC:13594]
ENSG00000143622	0.340512	4.95768	8.46695	7.2487e-10	6.88719e-09	11.9901	RIT1	protein_coding	6016	Ras like without CAAX 1 [Source:HGNC Symbol;Acc:HGNC:10023]
ENSG00000137509	-0.343222	5.39926	-8.49797	6.65704e-10	6.36531e-09	11.9895	PRCP	protein_coding	5547	prolylcarboxypeptidase [Source:HGNC Symbol;Acc:HGNC:9344]
ENSG00000114650	0.263821	7.21362	8.59021	5.1714e-10	5.10073e-09	11.9892	SCAP	protein_coding	22937	SREBF chaperone [Source:HGNC Symbol;Acc:HGNC:30634]
ENSG00000288670	0.533143	3.85478	8.37703	9.28454e-10	8.64637e-09	11.9863		lncRNA	NA	novel transcript
ENSG00000118193	-0.394373	5.3268	-8.48946	6.81422e-10	6.51146e-09	11.9809	KIF14	protein_coding	9928	kinesin family member 14 [Source:HGNC Symbol;Acc:HGNC:19181]
ENSG00000078687	0.276145	5.53399	8.5031	6.56387e-10	6.28301e-09	11.9748	TNRC6C	protein_coding	57690	trinucleotide repeat containing adaptor 6C [Source:HGNC Symbol;Acc:HGNC:29318]
ENSG00000101773	-0.32983	4.98597	-8.4632	7.32376e-10	6.9497e-09	11.9699	RBBP8	protein_coding	5932	RB binding protein 8, endonuclease [Source:HGNC Symbol;Acc:HGNC:9891]
ENSG00000105700	0.256367	6.33298	8.54389	5.86975e-10	5.6923e-09	11.9585	KXD1	protein_coding	79036	KxDL motif containing 1 [Source:HGNC Symbol;Acc:HGNC:28420]
ENSG00000163597	0.296968	7.36403	8.58136	5.29805e-10	5.22222e-09	11.9513	SNHG16	lncRNA	100507246	small nucleolar RNA host gene 16 [Source:HGNC Symbol;Acc:HGNC:44352]
ENSG00000261068	0.871375	2.05626	8.24523	1.33692e-09	1.20612e-08	11.9425		lncRNA	NA	novel transcript
ENSG00000109787	-0.220326	6.05417	-8.51769	6.30657e-10	6.06886e-09	11.9274	KLF3	protein_coding	51274	Kruppel like factor 3 [Source:HGNC Symbol;Acc:HGNC:16516]
ENSG00000130150	0.353248	4.56715	8.41606	8.3377e-10	7.84737e-09	11.9271	MOSPD2	protein_coding	158747	motile sperm domain containing 2 [Source:HGNC Symbol;Acc:HGNC:28381]
ENSG00000146918	-0.353184	6.68491	-8.5448	5.85512e-10	5.68177e-09	11.9192	NCAPG2	protein_coding	54892	non-SMC condensin II complex subunit G2 [Source:HGNC Symbol;Acc:HGNC:21904]
ENSG00000105939	0.224332	7.39532	8.56414	5.55343e-10	5.43469e-09	11.9004	ZC3HAV1	protein_coding	56829	zinc finger CCCH-type containing, antiviral 1 [Source:HGNC Symbol;Acc:HGNC:23721]
ENSG00000186193	-0.314111	6.55827	-8.53267	6.05292e-10	5.85857e-09	11.9001	SAPCD2	protein_coding	89958	suppressor APC domain containing 2 [Source:HGNC Symbol;Acc:HGNC:28055]
ENSG00000127586	-0.500903	5.06374	-8.44029	7.79979e-10	7.36882e-09	11.8993	CHTF18	protein_coding	63922	chromosome transmission fidelity factor 18 [Source:HGNC Symbol;Acc:HGNC:18435]
ENSG00000183624	-0.235451	6.14917	-8.51152	6.41414e-10	6.16053e-09	11.8964	HMCES	protein_coding	56941	5-hydroxymethylcytosine binding, ES cell specific [Source:HGNC Symbol;Acc:HGNC:24446]
ENSG00000171421	-0.286574	5.32242	-8.45498	7.49103e-10	7.10394e-09	11.884	MRPL36	protein_coding	64979	mitochondrial ribosomal protein L36 [Source:HGNC Symbol;Acc:HGNC:14490]
ENSG00000022840	0.201864	7.91323	8.57234	5.43026e-10	5.32805e-09	11.8814	RNF10	protein_coding	9921	ring finger protein 10 [Source:HGNC Symbol;Acc:HGNC:10055]
ENSG00000196233	0.231247	6.72243	8.53301	6.04728e-10	5.85689e-09	11.8804	LCOR	protein_coding	84458	ligand dependent nuclear receptor corepressor [Source:HGNC Symbol;Acc:HGNC:29503]
ENSG00000101266	-0.237374	7.66553	-8.56273	5.5749e-10	5.45214e-09	11.8745	CSNK2A1	protein_coding	1457	casein kinase 2 alpha 1 [Source:HGNC Symbol;Acc:HGNC:2457]
ENSG00000101938	0.510722	3.49062	8.30985	1.1178e-09	1.02257e-08	11.8523	CHRDL1	protein_coding	91851	chordin like 1 [Source:HGNC Symbol;Acc:HGNC:29861]
ENSG00000172086	0.559404	4.29459	8.36575	9.57809e-10	8.89767e-09	11.8485	KRCC1	protein_coding	51315	lysine rich coiled-coil 1 [Source:HGNC Symbol;Acc:HGNC:28039]
ENSG00000179918	-0.350701	6.75528	-8.5214	6.24276e-10	6.0229e-09	11.8461	SEPHS2	protein_coding	22928	selenophosphate synthetase 2 [Source:HGNC Symbol;Acc:HGNC:19686]
ENSG00000105550	-1.74843	0.638571	-8.24389	1.34192e-09	1.2099e-08	11.8415	FGF21	protein_coding	26291	fibroblast growth factor 21 [Source:HGNC Symbol;Acc:HGNC:3678]
ENSG00000006576	-0.394604	6.08673	-8.48682	6.86381e-10	6.55468e-09	11.8395	PHTF2	protein_coding	57157	putative homeodomain transcription factor 2 [Source:HGNC Symbol;Acc:HGNC:13411]
ENSG00000021645	-0.424452	2.71469	-8.37	9.46639e-10	8.8048e-09	11.8333	NRXN3	protein_coding	9369	neurexin 3 [Source:HGNC Symbol;Acc:HGNC:8010]
ENSG00000086598	-0.203057	8.97943	-8.57626	5.37232e-10	5.28155e-09	11.8225	TMED2	protein_coding	10959	transmembrane p24 trafficking protein 2 [Source:HGNC Symbol;Acc:HGNC:16996]
ENSG00000169131	-0.366931	4.39923	-8.35526	9.85936e-10	9.14199e-09	11.8042	ZNF354A	protein_coding	6940	zinc finger protein 354A [Source:HGNC Symbol;Acc:HGNC:11628]
ENSG00000103544	-0.243882	6.12075	-8.47581	7.07436e-10	6.73432e-09	11.8041	VPS35L	protein_coding	57020	VPS35 endosomal protein sorting factor like [Source:HGNC Symbol;Acc:HGNC:24641]
ENSG00000104756	-0.328755	5.01488	-8.40285	8.64663e-10	8.1127e-09	11.8027	KCTD9	protein_coding	54793	potassium channel tetramerization domain containing 9 [Source:HGNC Symbol;Acc:HGNC:22401]
ENSG00000145391	0.189115	8.47037	8.55003	5.77202e-10	5.6193e-09	11.7814	SETD7	protein_coding	80854	SET domain containing 7, histone lysine methyltransferase [Source:HGNC Symbol;Acc:HGNC:30412]
ENSG00000127804	-0.231078	6.20664	-8.4725	7.13897e-10	6.78722e-09	11.779	METTL16	protein_coding	79066	methyltransferase 16, N6-methyladenosine [Source:HGNC Symbol;Acc:HGNC:28484]
ENSG00000227038	1.20602	0.792832	8.1918	1.55082e-09	1.38742e-08	11.7671	GTF2IP7	transcribed_unprocessed_pseudogene	NA	general transcription factor IIi pseudogene 7 [Source:HGNC Symbol;Acc:HGNC:51720]
ENSG00000157823	0.280021	5.2371	8.40556	8.58223e-10	8.06236e-09	11.7613	AP3S2	protein_coding	10239	adaptor related protein complex 3 subunit sigma 2 [Source:HGNC Symbol;Acc:HGNC:571]
ENSG00000106948	-0.541612	3.52525	-8.25915	1.28631e-09	1.16385e-08	11.7363	AKNA	protein_coding	80709	AT-hook transcription factor [Source:HGNC Symbol;Acc:HGNC:24108]
ENSG00000184949	0.540853	2.7808	8.21017	1.47364e-09	1.32073e-08	11.7227	FAM227A	protein_coding	646851	family with sequence similarity 227 member A [Source:HGNC Symbol;Acc:HGNC:44197]
ENSG00000178980	0.419422	5.97182	8.43504	7.91333e-10	7.47138e-09	11.7103	SELENOW	protein_coding	6415	selenoprotein W [Source:HGNC Symbol;Acc:HGNC:10752]
ENSG00000100023	-0.293478	5.76432	-8.42128	8.21869e-10	7.74021e-09	11.708	PPIL2	protein_coding	23759	peptidylprolyl isomerase like 2 [Source:HGNC Symbol;Acc:HGNC:9261]
ENSG00000205413	1.12233	0.5212	8.19039	1.55693e-09	1.39206e-08	11.7056	SAMD9	protein_coding	54809	sterile alpha motif domain containing 9 [Source:HGNC Symbol;Acc:HGNC:1348]
ENSG00000170946	0.42877	4.26165	8.30721	1.12597e-09	1.02879e-08	11.6993	DNAJC24	protein_coding	120526	DnaJ heat shock protein family (Hsp40) member C24 [Source:HGNC Symbol;Acc:HGNC:26979]
ENSG00000167323	0.200895	7.24943	8.48612	6.87695e-10	6.56305e-09	11.6965	STIM1	protein_coding	6786	stromal interaction molecule 1 [Source:HGNC Symbol;Acc:HGNC:11386]
ENSG00000154839	-0.386169	4.55068	-8.32911	1.05979e-09	9.74256e-09	11.6951	SKA1	protein_coding	220134	spindle and kinetochore associated complex subunit 1 [Source:HGNC Symbol;Acc:HGNC:28109]
ENSG00000172809	0.231494	8.71839	8.52297	6.21599e-10	6.00131e-09	11.6905	RPL38	protein_coding	6169	ribosomal protein L38 [Source:HGNC Symbol;Acc:HGNC:10349]
ENSG00000168615	0.267563	8.65843	8.52045	6.25899e-10	6.03359e-09	11.6872	ADAM9	protein_coding	8754	ADAM metallopeptidase domain 9 [Source:HGNC Symbol;Acc:HGNC:216]
ENSG00000105810	0.994207	1.76962	8.13703	1.80633e-09	1.59416e-08	11.6656	CDK6	protein_coding	1021	cyclin dependent kinase 6 [Source:HGNC Symbol;Acc:HGNC:1777]
ENSG00000174695	0.313074	6.67349	8.45323	7.52723e-10	7.13376e-09	11.6641	TMEM167A	protein_coding	153339	transmembrane protein 167A [Source:HGNC Symbol;Acc:HGNC:28330]
ENSG00000198056	-0.351735	5.07969	-8.35741	9.80118e-10	9.09928e-09	11.6627	PRIM1	protein_coding	5557	DNA primase subunit 1 [Source:HGNC Symbol;Acc:HGNC:9369]
ENSG00000142541	0.229554	11.1822	8.56169	5.59075e-10	5.46305e-09	11.6612	RPL13A	protein_coding	23521	ribosomal protein L13a [Source:HGNC Symbol;Acc:HGNC:10304]
ENSG00000088280	-0.550613	4.01214	-8.27	1.24818e-09	1.1315e-08	11.659	ASAP3	protein_coding	55616	ArfGAP with SH3 domain, ankyrin repeat and PH domain 3 [Source:HGNC Symbol;Acc:HGNC:14987]
ENSG00000251562	0.461386	9.47307	8.51867	6.28967e-10	6.05648e-09	11.6333	MALAT1	lncRNA	378938	metastasis associated lung adenocarcinoma transcript 1 [Source:HGNC Symbol;Acc:HGNC:29665]
ENSG00000124207	-0.30527	8.19334	-8.48574	6.8841e-10	6.5657e-09	11.6215	CSE1L	protein_coding	1434	chromosome segregation 1 like [Source:HGNC Symbol;Acc:HGNC:2431]
ENSG00000100147	-0.271914	4.95661	-8.33309	1.04821e-09	9.66566e-09	11.6194	CCDC134	protein_coding	79879	coiled-coil domain containing 134 [Source:HGNC Symbol;Acc:HGNC:26185]
ENSG00000176485	0.34013	5.25483	8.35574	9.84645e-10	9.13565e-09	11.6192	PLAAT3	protein_coding	11145	phospholipase A and acyltransferase 3 [Source:HGNC Symbol;Acc:HGNC:17825]
ENSG00000055208	-0.237468	5.95804	-8.39485	8.83927e-10	8.27997e-09	11.602	TAB2	protein_coding	23118	TGF-beta activated kinase 1 (MAP3K7) binding protein 2 [Source:HGNC Symbol;Acc:HGNC:17075]
ENSG00000198718	-0.370694	4.80298	-8.31299	1.10813e-09	1.01434e-08	11.5977	TOGARAM1	protein_coding	23116	TOG array regulator of axonemal microtubules 1 [Source:HGNC Symbol;Acc:HGNC:19959]
ENSG00000155465	2.21219	-0.742005	8.37869	9.24219e-10	8.62834e-09	11.5945	SLC7A7	protein_coding	9056	solute carrier family 7 member 7 [Source:HGNC Symbol;Acc:HGNC:11065]
ENSG00000162976	0.375799	4.06275	8.25203	1.31194e-09	1.18429e-08	11.5885	SLC66A3	protein_coding	130814	solute carrier family 66 member 3 [Source:HGNC Symbol;Acc:HGNC:28503]
ENSG00000215271	0.382763	4.47145	8.28415	1.2002e-09	1.09196e-08	11.5871	HOMEZ	protein_coding	57594	homeobox and leucine zipper encoding [Source:HGNC Symbol;Acc:HGNC:20164]
ENSG00000166206	0.214569	6.69865	8.42483	8.13873e-10	7.67454e-09	11.5827	GABRB3	protein_coding	2562	gamma-aminobutyric acid type A receptor subunit beta3 [Source:HGNC Symbol;Acc:HGNC:4083]
ENSG00000101079	-0.255133	6.00421	-8.38471	9.0899e-10	8.49145e-09	11.5655	NDRG3	protein_coding	57446	NDRG family member 3 [Source:HGNC Symbol;Acc:HGNC:14462]
ENSG00000139970	-0.713127	2.25119	-8.12618	1.86179e-09	1.64117e-08	11.5643	RTN1	protein_coding	6252	reticulon 1 [Source:HGNC Symbol;Acc:HGNC:10467]
ENSG00000118520	1.47076	0.501095	8.10837	1.95663e-09	1.72175e-08	11.5577	ARG1	protein_coding	383	arginase 1 [Source:HGNC Symbol;Acc:HGNC:663]
ENSG00000180573	0.419871	4.22239	8.25684	1.29457e-09	1.16932e-08	11.5529	H2AC6	protein_coding	8334	H2A clustered histone 6 [Source:HGNC Symbol;Acc:HGNC:4733]
ENSG00000178188	-0.314841	5.14437	-8.32153	1.08225e-09	9.91863e-09	11.5484	SH2B1	protein_coding	25970	SH2B adaptor protein 1 [Source:HGNC Symbol;Acc:HGNC:30417]
ENSG00000073969	0.239926	6.19506	8.38889	8.9857e-10	8.40457e-09	11.5462	NSF	protein_coding	4905	N-ethylmaleimide sensitive factor, vesicle fusing ATPase [Source:HGNC Symbol;Acc:HGNC:8016]
ENSG00000176108	-0.533765	4.0487	-8.23222	1.3861e-09	1.246e-08	11.5447	CHMP6	protein_coding	79643	charged multivesicular body protein 6 [Source:HGNC Symbol;Acc:HGNC:25675]
ENSG00000160325	0.490295	5.20227	8.32106	1.08365e-09	9.92542e-09	11.5345	CACFD1	protein_coding	11094	calcium channel flower domain containing 1 [Source:HGNC Symbol;Acc:HGNC:1365]
ENSG00000038219	-0.321515	6.52338	-8.39901	8.73865e-10	8.19392e-09	11.5325	BOD1L1	protein_coding	259282	biorientation of chromosomes in cell division 1 like 1 [Source:HGNC Symbol;Acc:HGNC:31792]
ENSG00000065911	-0.31694	8.28482	-8.45248	7.54279e-10	7.14216e-09	11.5227	MTHFD2	protein_coding	10797	methylenetetrahydrofolate dehydrogenase (NADP+ dependent) 2, methenyltetrahydrofolate cyclohydrolase [Source:HGNC Symbol;Acc:HGNC:7434]
ENSG00000135390	0.231807	7.87443	8.4422	7.75892e-10	7.33482e-09	11.5224	ATP5MC2	protein_coding	517	ATP synthase membrane subunit c locus 2 [Source:HGNC Symbol;Acc:HGNC:842]
ENSG00000111275	-0.323862	5.49009	-8.33376	1.04628e-09	9.65382e-09	11.5133	ALDH2	protein_coding	217	aldehyde dehydrogenase 2 family member [Source:HGNC Symbol;Acc:HGNC:404]
ENSG00000258727	0.469799	4.0374	8.22381	1.41882e-09	1.27389e-08	11.5133	AP1G2-AS1	lncRNA	102724814	AP1G2 antisense RNA 1 [Source:HGNC Symbol;Acc:HGNC:55442]
ENSG00000160285	0.404272	6.67637	8.39464	8.8445e-10	8.27997e-09	11.5072	LSS	protein_coding	4047	lanosterol synthase [Source:HGNC Symbol;Acc:HGNC:6708]
ENSG00000187607	-0.534162	3.51739	-8.1678	1.65795e-09	1.47622e-08	11.4836	ZNF286A	protein_coding	57335	zinc finger protein 286A [Source:HGNC Symbol;Acc:HGNC:13501]
ENSG00000100813	0.221571	7.65798	8.42185	8.20578e-10	7.7329e-09	11.4824	ACIN1	protein_coding	22985	apoptotic chromatin condensation inducer 1 [Source:HGNC Symbol;Acc:HGNC:17066]
ENSG00000117335	0.260627	7.16332	8.4039	8.62168e-10	8.09435e-09	11.4756	CD46	protein_coding	4179	CD46 molecule [Source:HGNC Symbol;Acc:HGNC:6953]
ENSG00000133794	-0.457804	3.43533	-8.16036	1.69266e-09	1.50445e-08	11.4726	ARNTL	protein_coding	406	aryl hydrocarbon receptor nuclear translocator like [Source:HGNC Symbol;Acc:HGNC:701]
ENSG00000150401	-0.467737	3.27825	-8.14492	1.76702e-09	1.56314e-08	11.4684	DCUN1D2	protein_coding	55208	defective in cullin neddylation 1 domain containing 2 [Source:HGNC Symbol;Acc:HGNC:20328]
ENSG00000151233	-0.336882	4.95998	-8.27877	1.21822e-09	1.10635e-08	11.4675	GXYLT1	protein_coding	283464	glucoside xylosyltransferase 1 [Source:HGNC Symbol;Acc:HGNC:27482]
ENSG00000139946	-0.351509	4.45005	-8.23845	1.36233e-09	1.22683e-08	11.4611	PELI2	protein_coding	57161	pellino E3 ubiquitin protein ligase family member 2 [Source:HGNC Symbol;Acc:HGNC:8828]
ENSG00000182872	-0.193396	6.80268	-8.385	9.08267e-10	8.48997e-09	11.4597	RBM10	protein_coding	8241	RNA binding motif protein 10 [Source:HGNC Symbol;Acc:HGNC:9896]
ENSG00000167005	-0.355925	5.092	-8.27587	1.22805e-09	1.11394e-08	11.4323	NUDT21	protein_coding	11051	nudix hydrolase 21 [Source:HGNC Symbol;Acc:HGNC:13870]
ENSG00000197111	-0.233936	7.40073	-8.39454	8.84697e-10	8.27997e-09	11.4282	PCBP2	protein_coding	5094	poly(rC) binding protein 2 [Source:HGNC Symbol;Acc:HGNC:8648]
ENSG00000163492	1.10119	0.996371	8.0489	2.31043e-09	2.00603e-08	11.4209	CCDC141	protein_coding	285025	coiled-coil domain containing 141 [Source:HGNC Symbol;Acc:HGNC:26821]
ENSG00000183762	0.32882	5.66026	8.30953	1.11876e-09	1.02283e-08	11.4123	KREMEN1	protein_coding	83999	kringle containing transmembrane protein 1 [Source:HGNC Symbol;Acc:HGNC:17550]
ENSG00000007923	0.225255	7.1699	8.37728	9.2782e-10	8.64637e-09	11.4003	DNAJC11	protein_coding	55735	DnaJ heat shock protein family (Hsp40) member C11 [Source:HGNC Symbol;Acc:HGNC:25570]
ENSG00000119682	0.248122	6.30996	8.33873	1.032e-09	9.53375e-09	11.39	AREL1	protein_coding	9870	apoptosis resistant E3 ubiquitin protein ligase 1 [Source:HGNC Symbol;Acc:HGNC:20363]
ENSG00000259457	1.87736	-0.297955	8.11286	1.9323e-09	1.70133e-08	11.3881		lncRNA	NA	novel transcript
ENSG00000111261	-0.405418	5.07653	-8.25887	1.2873e-09	1.16385e-08	11.3881	MANSC1	protein_coding	54682	MANSC domain containing 1 [Source:HGNC Symbol;Acc:HGNC:25505]
ENSG00000070814	-0.219988	7.10014	-8.36938	9.48257e-10	8.81439e-09	11.3855	TCOF1	protein_coding	6949	treacle ribosome biogenesis factor 1 [Source:HGNC Symbol;Acc:HGNC:11654]
ENSG00000250067	1.06316	1.76947	8.03188	2.42314e-09	2.09903e-08	11.3823	YJEFN3	protein_coding	374887	YjeF N-terminal domain containing 3 [Source:HGNC Symbol;Acc:HGNC:24785]
ENSG00000240849	0.333787	5.61267	8.29572	1.16235e-09	1.06139e-08	11.3823	PEDS1	protein_coding	387521	plasmanylethanolamine desaturase 1 [Source:HGNC Symbol;Acc:HGNC:16735]
ENSG00000196715	0.259692	6.45588	8.34071	1.02637e-09	9.48765e-09	11.3761	VKORC1L1	protein_coding	154807	vitamin K epoxide reductase complex subunit 1 like 1 [Source:HGNC Symbol;Acc:HGNC:21492]
ENSG00000167600	-0.850617	1.75128	-8.02671	2.45851e-09	2.12721e-08	11.3659	CYP2S1	protein_coding	29785	cytochrome P450 family 2 subfamily S member 1 [Source:HGNC Symbol;Acc:HGNC:15654]
ENSG00000090861	-0.354251	9.16879	-8.41557	8.34899e-10	7.85308e-09	11.364	AARS1	protein_coding	16	alanyl-tRNA synthetase 1 [Source:HGNC Symbol;Acc:HGNC:20]
ENSG00000107185	-0.223581	7.48885	-8.3729	9.39084e-10	8.73994e-09	11.3602	RGP1	protein_coding	9827	RGP1 homolog, RAB6A GEF complex partner 1 [Source:HGNC Symbol;Acc:HGNC:21965]
ENSG00000156026	-0.372738	4.49049	-8.20368	1.50044e-09	1.34395e-08	11.3601	MCU	protein_coding	90550	mitochondrial calcium uniporter [Source:HGNC Symbol;Acc:HGNC:23526]
ENSG00000066117	0.263441	5.52969	8.28234	1.20623e-09	1.09679e-08	11.3597	SMARCD1	protein_coding	6602	SWI/SNF related, matrix associated, actin dependent regulator of chromatin, subfamily d, member 1 [Source:HGNC Symbol;Acc:HGNC:11106]
ENSG00000003056	-0.286064	6.29627	-8.32606	1.06877e-09	9.80703e-09	11.3582	M6PR	protein_coding	4074	mannose-6-phosphate receptor, cation dependent [Source:HGNC Symbol;Acc:HGNC:6752]
ENSG00000178700	0.499193	3.61732	8.13126	1.83564e-09	1.61907e-08	11.3502	DHFR2	protein_coding	200895	dihydrofolate reductase 2 [Source:HGNC Symbol;Acc:HGNC:27309]
ENSG00000143702	-0.300125	5.52825	-8.27586	1.22807e-09	1.11394e-08	11.3445	CEP170	protein_coding	645455	centrosomal protein 170 [Source:HGNC Symbol;Acc:HGNC:28920]
ENSG00000138376	-0.353026	6.50145	-8.32323	1.07718e-09	9.87816e-09	11.3317	BARD1	protein_coding	580	BRCA1 associated RING domain 1 [Source:HGNC Symbol;Acc:HGNC:952]
ENSG00000164081	0.307295	6.96157	8.34409	1.01684e-09	9.4169e-09	11.3284	TEX264	protein_coding	51368	testis expressed 264, ER-phagy receptor [Source:HGNC Symbol;Acc:HGNC:30247]
ENSG00000136848	0.275842	5.38468	8.25875	1.28774e-09	1.16385e-08	11.3212	DAB2IP	protein_coding	153090	DAB2 interacting protein [Source:HGNC Symbol;Acc:HGNC:17294]
ENSG00000156374	-0.579213	3.00964	-8.06732	2.19442e-09	1.91304e-08	11.31	PCGF6	protein_coding	84108	polycomb group ring finger 6 [Source:HGNC Symbol;Acc:HGNC:21156]
ENSG00000167550	-1.52416	0.0636673	-8.03259	2.41836e-09	2.0961e-08	11.3044	RHEBL1	protein_coding	121268	RHEB like 1 [Source:HGNC Symbol;Acc:HGNC:21166]
ENSG00000108639	0.287109	8.46321	8.37719	9.28054e-10	8.64637e-09	11.3002	SYNGR2	protein_coding	9144	synaptogyrin 2 [Source:HGNC Symbol;Acc:HGNC:11499]
ENSG00000178425	0.26081	6.06875	8.29029	1.17996e-09	1.07682e-08	11.2909	NT5DC1	protein_coding	221294	5'-nucleotidase domain containing 1 [Source:HGNC Symbol;Acc:HGNC:21556]
ENSG00000112029	-0.495383	4.33509	-8.16394	1.67584e-09	1.49039e-08	11.2878	FBXO5	protein_coding	26271	F-box protein 5 [Source:HGNC Symbol;Acc:HGNC:13584]
ENSG00000186522	-0.398743	4.24516	-8.15675	1.70975e-09	1.51875e-08	11.2851	SEPTIN10	protein_coding	151011	septin 10 [Source:HGNC Symbol;Acc:HGNC:14349]
ENSG00000157106	-0.233434	7.14487	-8.32825	1.06234e-09	9.76003e-09	11.2662	SMG1	protein_coding	23049	SMG1 nonsense mediated mRNA decay associated PI3K related kinase [Source:HGNC Symbol;Acc:HGNC:30045]
ENSG00000204574	-0.24368	6.33713	-8.28905	1.18402e-09	1.07855e-08	11.2484	ABCF1	protein_coding	23	ATP binding cassette subfamily F member 1 [Source:HGNC Symbol;Acc:HGNC:70]
ENSG00000246985	1.47806	0.436317	8.01559	2.53631e-09	2.18822e-08	11.243	SOCS2-AS1	lncRNA	144481	SOCS2 antisense RNA 1 [Source:HGNC Symbol;Acc:HGNC:27054]
ENSG00000134287	0.210088	7.52214	8.32946	1.05879e-09	9.73928e-09	11.2351	ARF3	protein_coding	377	ADP ribosylation factor 3 [Source:HGNC Symbol;Acc:HGNC:654]
ENSG00000126432	-0.275951	7.98765	-8.34201	1.0227e-09	9.4653e-09	11.2347	PRDX5	protein_coding	25824	peroxiredoxin 5 [Source:HGNC Symbol;Acc:HGNC:9355]
ENSG00000145191	0.231333	6.55095	8.28911	1.18383e-09	1.07855e-08	11.2195	EIF2B5	protein_coding	8893	eukaryotic translation initiation factor 2B subunit epsilon [Source:HGNC Symbol;Acc:HGNC:3261]
ENSG00000196132	-0.502051	3.14027	-8.01956	2.50823e-09	2.16649e-08	11.1397	MYT1	protein_coding	4661	myelin transcription factor 1 [Source:HGNC Symbol;Acc:HGNC:7622]
ENSG00000104823	0.288061	7.45717	8.28984	1.18143e-09	1.0775e-08	11.13	ECH1	protein_coding	1891	enoyl-CoA hydratase 1 [Source:HGNC Symbol;Acc:HGNC:3149]
ENSG00000138018	0.221869	7.36921	8.28562	1.19534e-09	1.0882e-08	11.1254	SELENOI	protein_coding	85465	selenoprotein I [Source:HGNC Symbol;Acc:HGNC:29361]
ENSG00000140263	0.185311	9.43414	8.33552	1.04119e-09	9.61275e-09	11.124	SORD	protein_coding	6652	sorbitol dehydrogenase [Source:HGNC Symbol;Acc:HGNC:11184]
ENSG00000120438	0.220251	9.14707	8.32779	1.06369e-09	9.76645e-09	11.1193	TCP1	protein_coding	6950	t-complex 1 [Source:HGNC Symbol;Acc:HGNC:11655]
ENSG00000168993	-0.774108	3.0566	-8.00304	2.62707e-09	2.26004e-08	11.1184	CPLX1	protein_coding	10815	complexin 1 [Source:HGNC Symbol;Acc:HGNC:2309]
ENSG00000142197	0.320938	6.04528	8.22626	1.40921e-09	1.26601e-08	11.1143	DOP1B	protein_coding	9980	DOP1 leucine zipper like protein B [Source:HGNC Symbol;Acc:HGNC:1291]
ENSG00000088986	0.329221	7.07997	8.26819	1.25448e-09	1.13653e-08	11.1037	DYNLL1	protein_coding	8655	dynein light chain LC8-type 1 [Source:HGNC Symbol;Acc:HGNC:15476]
ENSG00000175197	-0.943278	4.98694	-8.14545	1.76441e-09	1.56268e-08	11.0887	DDIT3	protein_coding	1649	DNA damage inducible transcript 3 [Source:HGNC Symbol;Acc:HGNC:2726]
ENSG00000109971	0.222942	10.8973	8.34789	1.00622e-09	9.32427e-09	11.0793	HSPA8	protein_coding	3312	heat shock protein family A (Hsp70) member 8 [Source:HGNC Symbol;Acc:HGNC:5241]
ENSG00000095585	0.726285	2.0475	7.92913	3.23306e-09	2.72073e-08	11.0744	BLNK	protein_coding	29760	B cell linker [Source:HGNC Symbol;Acc:HGNC:14211]
ENSG00000163389	-0.492158	3.86606	-8.04643	2.32647e-09	2.01878e-08	11.0643	POGLUT1	protein_coding	56983	protein O-glucosyltransferase 1 [Source:HGNC Symbol;Acc:HGNC:22954]
ENSG00000101104	-0.695437	4.40063	-8.0881	2.0706e-09	1.81353e-08	11.0551	PABPC1L	protein_coding	80336	poly(A) binding protein cytoplasmic 1 like [Source:HGNC Symbol;Acc:HGNC:15797]
ENSG00000076685	0.247753	6.81277	8.24096	1.35288e-09	1.21905e-08	11.054	NT5C2	protein_coding	22978	5'-nucleotidase, cytosolic II [Source:HGNC Symbol;Acc:HGNC:8022]
ENSG00000243943	-0.638137	-0.413815	-7.93551	3.17552e-09	2.68418e-08	11.0481	ZNF512	protein_coding	84450	zinc finger protein 512 [Source:HGNC Symbol;Acc:HGNC:29380]
ENSG00000287778	1.19068	1.27255	7.90148	3.49462e-09	2.92426e-08	11.0323		lncRNA	NA	novel transcript, antisense to HS3ST1
ENSG00000239887	0.5638	3.14651	7.9798	2.80403e-09	2.39989e-08	11.0321	C1orf226	protein_coding	400793	chromosome 1 open reading frame 226 [Source:HGNC Symbol;Acc:HGNC:34351]
ENSG00000006788	2.18558	-1.45442	8.07407	2.15337e-09	1.87944e-08	11.022	MYH13	protein_coding	8735	myosin heavy chain 13 [Source:HGNC Symbol;Acc:HGNC:7571]
ENSG00000143384	0.194581	7.79763	8.26114	1.27921e-09	1.15823e-08	11.0213	MCL1	protein_coding	574406	MCL1 apoptosis regulator, BCL2 family member [Source:HGNC Symbol;Acc:HGNC:6943]
ENSG00000173705	-0.93838	1.57904	-7.89569	3.55202e-09	2.96733e-08	11.0166	SUSD5	protein_coding	26032	sushi domain containing 5 [Source:HGNC Symbol;Acc:HGNC:29061]
ENSG00000108840	-0.366585	4.6578	-8.09196	2.0484e-09	1.79513e-08	11.0084	HDAC5	protein_coding	10014	histone deacetylase 5 [Source:HGNC Symbol;Acc:HGNC:14068]
ENSG00000122884	0.42603	7.22012	8.23599	1.37166e-09	1.23375e-08	11.0017	P4HA1	protein_coding	5033	prolyl 4-hydroxylase subunit alpha 1 [Source:HGNC Symbol;Acc:HGNC:8546]
ENSG00000112096	-0.22107	6.06005	-8.18333	1.58781e-09	1.41798e-08	10.9923	SOD2	protein_coding	6648	superoxide dismutase 2 [Source:HGNC Symbol;Acc:HGNC:11180]
ENSG00000177628	0.274912	6.26126	8.19364	1.54292e-09	1.38118e-08	10.9921	GBA	protein_coding	2629	glucosylceramidase beta [Source:HGNC Symbol;Acc:HGNC:4177]
ENSG00000071564	-0.35864	6.01463	-8.17742	1.61415e-09	1.43893e-08	10.9839	TCF3	protein_coding	6929	transcription factor 3 [Source:HGNC Symbol;Acc:HGNC:11633]
ENSG00000175334	-0.231106	6.86278	-8.2169	1.44635e-09	1.29705e-08	10.982	BANF1	protein_coding	8815	BAF nuclear assembly factor 1 [Source:HGNC Symbol;Acc:HGNC:17397]
ENSG00000149636	-0.342328	4.91524	-8.09798	2.01427e-09	1.76832e-08	10.9695	DSN1	protein_coding	79980	DSN1 component of MIS12 kinetochore complex [Source:HGNC Symbol;Acc:HGNC:16165]
ENSG00000197928	0.325404	4.33347	8.05617	2.26391e-09	1.97011e-08	10.9677	ZNF677	protein_coding	342926	zinc finger protein 677 [Source:HGNC Symbol;Acc:HGNC:28730]
ENSG00000182796	0.427507	4.76363	8.08246	2.10349e-09	1.83805e-08	10.956	TMEM198B	transcribed_unitary_pseudogene	440104	transmembrane protein 198B (pseudogene) [Source:HGNC Symbol;Acc:HGNC:43629]
ENSG00000106993	-0.365246	4.84104	-8.08476	2.09004e-09	1.82842e-08	10.9489	CDC37L1	protein_coding	55664	cell division cycle 37 like 1 [Source:HGNC Symbol;Acc:HGNC:17179]
ENSG00000159423	0.530834	5.02325	8.09883	2.00945e-09	1.76512e-08	10.9463	ALDH4A1	protein_coding	8659	aldehyde dehydrogenase 4 family member A1 [Source:HGNC Symbol;Acc:HGNC:406]
ENSG00000009413	-0.337673	5.64412	-8.13953	1.79378e-09	1.58468e-08	10.9401	REV3L	protein_coding	5980	REV3 like, DNA directed polymerase zeta catalytic subunit [Source:HGNC Symbol;Acc:HGNC:9968]
ENSG00000165672	0.302156	8.10147	8.23796	1.36419e-09	1.22777e-08	10.934	PRDX3	protein_coding	10935	peroxiredoxin 3 [Source:HGNC Symbol;Acc:HGNC:9354]
ENSG00000279207	0.456727	3.89969	7.99845	2.66112e-09	2.28671e-08	10.9165		TEC	NA	novel transcript
ENSG00000112984	-0.273341	6.36359	-8.16642	1.66431e-09	1.48101e-08	10.9003	KIF20A	protein_coding	10112	kinesin family member 20A [Source:HGNC Symbol;Acc:HGNC:9787]
ENSG00000140986	1.46794	-0.917588	7.90044	3.50488e-09	2.93122e-08	10.8821	RPL3L	protein_coding	6123	ribosomal protein L3 like [Source:HGNC Symbol;Acc:HGNC:10351]
ENSG00000177674	0.429323	6.82949	8.18001	1.60257e-09	1.42946e-08	10.8816	AGTRAP	protein_coding	57085	angiotensin II receptor associated protein [Source:HGNC Symbol;Acc:HGNC:13539]
ENSG00000186132	0.493766	3.60908	7.95909	2.97196e-09	2.52634e-08	10.8714	C2orf76	protein_coding	130355	chromosome 2 open reading frame 76 [Source:HGNC Symbol;Acc:HGNC:27017]
ENSG00000260573	1.01503	0.76891	7.8412	4.14182e-09	3.41632e-08	10.8683		lncRNA	NA	novel transcript
ENSG00000157456	-0.275454	6.18295	-8.14366	1.77323e-09	1.56771e-08	10.862	CCNB2	protein_coding	9133	cyclin B2 [Source:HGNC Symbol;Acc:HGNC:1580]
ENSG00000136463	-0.919333	2.12462	-7.85149	4.02334e-09	3.32957e-08	10.8566	TACO1	protein_coding	51204	translational activator of cytochrome c oxidase I [Source:HGNC Symbol;Acc:HGNC:24316]
ENSG00000144746	0.198527	7.11735	8.18147	1.59603e-09	1.42447e-08	10.8556	ARL6IP5	protein_coding	10550	ADP ribosylation factor like GTPase 6 interacting protein 5 [Source:HGNC Symbol;Acc:HGNC:16937]
ENSG00000180769	0.66846	1.84601	7.84525	4.09475e-09	3.38307e-08	10.8505	WDFY3-AS2	lncRNA	404201	WDFY3 antisense RNA 2 [Source:HGNC Symbol;Acc:HGNC:21603]
ENSG00000138398	-0.464759	6.47585	-8.15103	1.73722e-09	1.5395e-08	10.8444	PPIG	protein_coding	9360	peptidylprolyl isomerase G [Source:HGNC Symbol;Acc:HGNC:14650]
ENSG00000198815	-0.29681	6.26314	-8.13938	1.79453e-09	1.58468e-08	10.8386	FOXJ3	protein_coding	22887	forkhead box J3 [Source:HGNC Symbol;Acc:HGNC:29178]
ENSG00000163918	-0.328246	5.51852	-8.09478	2.03233e-09	1.78209e-08	10.8372	RFC4	protein_coding	5984	replication factor C subunit 4 [Source:HGNC Symbol;Acc:HGNC:9972]
ENSG00000108055	-0.360807	7.31057	-8.17578	1.62151e-09	1.44463e-08	10.8229	SMC3	protein_coding	9126	structural maintenance of chromosomes 3 [Source:HGNC Symbol;Acc:HGNC:2468]
ENSG00000105176	0.25866	6.78803	8.15597	1.71348e-09	1.52115e-08	10.8174	URI1	protein_coding	8725	URI1 prefoldin like chaperone [Source:HGNC Symbol;Acc:HGNC:13236]
ENSG00000112964	0.335694	5.06612	8.05598	2.26512e-09	1.97011e-08	10.8138	GHR	protein_coding	2690	growth hormone receptor [Source:HGNC Symbol;Acc:HGNC:4263]
ENSG00000174943	0.329746	4.6927	8.02397	2.47746e-09	2.14237e-08	10.8064	KCTD13	protein_coding	253980	potassium channel tetramerization domain containing 13 [Source:HGNC Symbol;Acc:HGNC:22234]
ENSG00000196498	-0.288859	7.94101	-8.18512	1.57992e-09	1.41177e-08	10.7977	NCOR2	protein_coding	9612	nuclear receptor corepressor 2 [Source:HGNC Symbol;Acc:HGNC:7673]
ENSG00000185686	-0.187714	6.90023	-8.15178	1.73359e-09	1.53777e-08	10.7944	PRAME	protein_coding	23532	PRAME nuclear receptor transcriptional regulator [Source:HGNC Symbol;Acc:HGNC:9336]
ENSG00000236824	1.00189	5.86847	8.09672	2.02137e-09	1.77351e-08	10.7916	BCYRN1	scRNA	618	brain cytoplasmic RNA 1 [Source:HGNC Symbol;Acc:HGNC:1022]
ENSG00000204947	0.511941	2.64269	7.8572	3.95906e-09	3.27999e-08	10.7855	ZNF425	protein_coding	155054	zinc finger protein 425 [Source:HGNC Symbol;Acc:HGNC:20690]
ENSG00000111906	0.295748	5.45832	8.06852	2.18704e-09	1.90772e-08	10.7718	HDDC2	protein_coding	51020	HD domain containing 2 [Source:HGNC Symbol;Acc:HGNC:21078]
ENSG00000133112	0.185401	10.1287	8.22172	1.42709e-09	1.28054e-08	10.7654	TPT1	protein_coding	7178	tumor protein, translationally-controlled 1 [Source:HGNC Symbol;Acc:HGNC:12022]
ENSG00000244165	0.564601	3.02223	7.87468	3.7686e-09	3.13779e-08	10.7617	P2RY11	protein_coding	5032	purinergic receptor P2Y11 [Source:HGNC Symbol;Acc:HGNC:8540]
ENSG00000240216	0.92908	1.69338	7.80697	4.56227e-09	3.71818e-08	10.7568	CPHL1P	transcribed_unitary_pseudogene	NA	ceruloplasmin and hephaestin like 1, pseudogene [Source:HGNC Symbol;Acc:HGNC:31714]
ENSG00000106780	0.278638	5.13073	8.03957	2.37157e-09	2.05673e-08	10.7557	MEGF9	protein_coding	1955	multiple EGF like domains 9 [Source:HGNC Symbol;Acc:HGNC:3234]
ENSG00000114353	-0.259541	6.06307	-8.09949	2.00575e-09	1.7629e-08	10.7551	GNAI2	protein_coding	2771	G protein subunit alpha i2 [Source:HGNC Symbol;Acc:HGNC:4385]
ENSG00000188636	-0.213876	6.40542	-8.11496	1.92099e-09	1.69237e-08	10.7492	RTL6	protein_coding	84247	retrotransposon Gag like 6 [Source:HGNC Symbol;Acc:HGNC:13343]
ENSG00000198948	0.348914	4.10063	7.95268	3.02595e-09	2.56641e-08	10.7324	MFAP3L	protein_coding	101928198	microfibril associated protein 3 like [Source:HGNC Symbol;Acc:HGNC:29083]
ENSG00000172687	-0.736872	1.99108	-7.81263	4.48992e-09	3.67317e-08	10.7253	ZNF738	protein_coding	148203	zinc finger protein 738 [Source:HGNC Symbol;Acc:HGNC:32469]
ENSG00000164078	1.90212	-0.106933	7.89572	3.55175e-09	2.96733e-08	10.7237	MST1R	protein_coding	4486	macrophage stimulating 1 receptor [Source:HGNC Symbol;Acc:HGNC:7381]
ENSG00000160058	-0.307069	6.07043	-8.08726	2.07547e-09	1.81674e-08	10.7201	BSDC1	protein_coding	55108	BSD domain containing 1 [Source:HGNC Symbol;Acc:HGNC:25501]
ENSG00000076108	0.198761	7.71466	8.14501	1.7666e-09	1.56314e-08	10.7006	BAZ2A	protein_coding	11176	bromodomain adjacent to zinc finger domain 2A [Source:HGNC Symbol;Acc:HGNC:962]
ENSG00000160293	-0.198136	6.17094	-8.08427	2.0929e-09	1.82985e-08	10.6962	VAV2	protein_coding	7410	vav guanine nucleotide exchange factor 2 [Source:HGNC Symbol;Acc:HGNC:12658]
ENSG00000127561	-1.31998	0.520576	-7.80874	4.53953e-09	3.70366e-08	10.69	SYNGR3	protein_coding	9143	synaptogyrin 3 [Source:HGNC Symbol;Acc:HGNC:11501]
ENSG00000149577	-0.374563	5.26122	-8.01963	2.50774e-09	2.16649e-08	10.675	SIDT2	protein_coding	51092	SID1 transmembrane family member 2 [Source:HGNC Symbol;Acc:HGNC:24272]
ENSG00000160179	-0.471291	4.1235	-7.94396	3.10101e-09	2.62415e-08	10.6745	ABCG1	protein_coding	9619	ATP binding cassette subfamily G member 1 [Source:HGNC Symbol;Acc:HGNC:73]
ENSG00000125246	0.569268	3.01567	7.83932	4.16392e-09	3.43078e-08	10.6642	CLYBL	protein_coding	171425	citramalyl-CoA lyase [Source:HGNC Symbol;Acc:HGNC:18355]
ENSG00000100625	-0.332254	4.52777	-7.95535	3.00336e-09	2.55014e-08	10.6523	SIX4	protein_coding	51804	SIX homeobox 4 [Source:HGNC Symbol;Acc:HGNC:10890]
ENSG00000144339	-0.388707	5.38536	-8.02709	2.4559e-09	2.12618e-08	10.6487	TMEFF2	protein_coding	23671	transmembrane protein with EGF like and two follistatin like domains 2 [Source:HGNC Symbol;Acc:HGNC:11867]
ENSG00000145431	-0.836254	1.95712	-7.76899	5.07966e-09	4.10198e-08	10.6429	PDGFC	protein_coding	56034	platelet derived growth factor C [Source:HGNC Symbol;Acc:HGNC:8801]
ENSG00000213190	0.55451	2.67499	7.81109	4.50952e-09	3.68519e-08	10.6415	MLLT11	protein_coding	10962	MLLT11 transcription factor 7 cofactor [Source:HGNC Symbol;Acc:HGNC:16997]
ENSG00000183666	-0.688874	3.74241	-7.88754	3.63449e-09	3.03453e-08	10.622	GUSBP1	transcribed_unprocessed_pseudogene	728411	GUSB pseudogene 1 [Source:HGNC Symbol;Acc:HGNC:13670]
ENSG00000112419	0.331302	4.61163	7.94786	3.06721e-09	2.59994e-08	10.6088	PHACTR2	protein_coding	9749	phosphatase and actin regulator 2 [Source:HGNC Symbol;Acc:HGNC:20956]
ENSG00000112685	0.329238	4.41443	7.93052	3.22042e-09	2.71448e-08	10.6035	EXOC2	protein_coding	55770	exocyst complex component 2 [Source:HGNC Symbol;Acc:HGNC:24968]
ENSG00000229117	0.22653	9.50308	8.15164	1.73425e-09	1.53777e-08	10.6027	RPL41	protein_coding	6171	ribosomal protein L41 [Source:HGNC Symbol;Acc:HGNC:10354]
ENSG00000184640	-0.184487	7.47147	-8.1018	1.99287e-09	1.75261e-08	10.5991	SEPTIN9	protein_coding	10801	septin 9 [Source:HGNC Symbol;Acc:HGNC:7323]
ENSG00000165244	-0.407519	5.08618	-7.97597	2.83436e-09	2.42308e-08	10.5894	ZNF367	protein_coding	195828	zinc finger protein 367 [Source:HGNC Symbol;Acc:HGNC:18320]
ENSG00000106258	0.925393	0.860508	7.75175	5.33392e-09	4.27939e-08	10.5878	CYP3A5	protein_coding	1577	cytochrome P450 family 3 subfamily A member 5 [Source:HGNC Symbol;Acc:HGNC:2638]
ENSG00000072864	-0.335259	4.86862	-7.95556	3.00155e-09	2.55004e-08	10.5767	NDE1	protein_coding	54820	nudE neurodevelopment protein 1 [Source:HGNC Symbol;Acc:HGNC:17619]
ENSG00000268416	1.80759	-1.57398	7.82221	4.36997e-09	3.58481e-08	10.56		lncRNA	NA	novel transcript
ENSG00000204267	-0.53339	3.64665	-7.85007	4.0395e-09	3.3411e-08	10.5533	TAP2	protein_coding	6891	transporter 2, ATP binding cassette subfamily B member [Source:HGNC Symbol;Acc:HGNC:44]
ENSG00000038274	-0.247178	5.35468	-7.97957	2.80591e-09	2.40013e-08	10.5413	MAT2B	protein_coding	27430	methionine adenosyltransferase 2B [Source:HGNC Symbol;Acc:HGNC:6905]
ENSG00000107960	0.261174	4.95402	7.9473	3.07199e-09	2.60253e-08	10.5307	STN1	protein_coding	79991	STN1 subunit of CST complex [Source:HGNC Symbol;Acc:HGNC:26200]
ENSG00000285600	0.834433	2.01076	7.73154	5.64832e-09	4.51025e-08	10.5277		lncRNA	NA	Novel transcript, antisense to MCM2
ENSG00000145321	1.87723	-1.59589	7.83414	4.22529e-09	3.47562e-08	10.5234	GC	protein_coding	2638	GC vitamin D binding protein [Source:HGNC Symbol;Acc:HGNC:4187]
ENSG00000131351	-0.524708	3.71678	-7.84084	4.1461e-09	3.41797e-08	10.5185	HAUS8	protein_coding	93323	HAUS augmin like complex subunit 8 [Source:HGNC Symbol;Acc:HGNC:30532]
ENSG00000277443	0.398579	6.77338	8.04892	2.31028e-09	2.00603e-08	10.5176	MARCKS	protein_coding	4082	myristoylated alanine rich protein kinase C substrate [Source:HGNC Symbol;Acc:HGNC:6759]
ENSG00000079313	0.409288	4.63475	7.91682	3.34694e-09	2.81008e-08	10.5167	REXO1	protein_coding	57455	RNA exonuclease 1 homolog [Source:HGNC Symbol;Acc:HGNC:24616]
ENSG00000114767	-0.281105	5.39589	-7.97241	2.86285e-09	2.44188e-08	10.514	RRP9	protein_coding	9136	ribosomal RNA processing 9, U3 small nucleolar RNA binding protein [Source:HGNC Symbol;Acc:HGNC:16829]
ENSG00000139645	0.196523	7.15389	8.06164	2.22954e-09	1.94141e-08	10.5135	ANKRD52	protein_coding	283373	ankyrin repeat domain 52 [Source:HGNC Symbol;Acc:HGNC:26614]
ENSG00000136305	0.529097	3.1139	7.79678	4.69565e-09	3.82065e-08	10.5094	CIDEB	protein_coding	27141	cell death inducing DFFA like effector b [Source:HGNC Symbol;Acc:HGNC:1977]
ENSG00000130816	-0.202083	7.46574	-8.06421	2.21359e-09	1.92864e-08	10.4932	DNMT1	protein_coding	1786	DNA methyltransferase 1 [Source:HGNC Symbol;Acc:HGNC:2976]
ENSG00000154269	1.06891	1.07339	7.70465	6.09585e-09	4.8237e-08	10.4883	ENPP3	protein_coding	5169	ectonucleotide pyrophosphatase/phosphodiesterase 3 [Source:HGNC Symbol;Acc:HGNC:3358]
ENSG00000084710	-0.952594	1.20423	-7.7014	6.15244e-09	4.85608e-08	10.4862	EFR3B	protein_coding	22979	EFR3 homolog B [Source:HGNC Symbol;Acc:HGNC:29155]
ENSG00000160298	-0.512362	4.07325	-7.85819	3.94798e-09	3.27262e-08	10.4852	C21orf58	protein_coding	54058	chromosome 21 open reading frame 58 [Source:HGNC Symbol;Acc:HGNC:1300]
ENSG00000086504	-0.265718	5.96299	-7.9978	2.666e-09	2.28959e-08	10.4833	MRPL28	protein_coding	10573	mitochondrial ribosomal protein L28 [Source:HGNC Symbol;Acc:HGNC:14484]
ENSG00000089280	0.200703	8.20701	8.07939	2.1216e-09	1.85279e-08	10.4797	FUS	protein_coding	2521	FUS RNA binding protein [Source:HGNC Symbol;Acc:HGNC:4010]
ENSG00000144445	0.648092	3.69384	7.82605	4.32285e-09	3.55392e-08	10.4784	KANSL1L	protein_coding	151050	KAT8 regulatory NSL complex subunit 1 like [Source:HGNC Symbol;Acc:HGNC:26310]
ENSG00000183248	-0.568122	5.06691	-7.9301	3.2242e-09	2.71615e-08	10.4669	PRR36	protein_coding	80164	proline rich 36 [Source:HGNC Symbol;Acc:HGNC:26172]
ENSG00000197724	-0.226689	6.37551	-8.01363	2.55028e-09	2.19861e-08	10.4663	PHF2	protein_coding	5253	PHD finger protein 2 [Source:HGNC Symbol;Acc:HGNC:8920]
ENSG00000084636	-0.723594	2.37286	-7.73513	5.59101e-09	4.46686e-08	10.4635	COL16A1	protein_coding	1307	collagen type XVI alpha 1 chain [Source:HGNC Symbol;Acc:HGNC:2193]
ENSG00000129128	0.235973	6.58348	8.01884	2.51331e-09	2.16962e-08	10.4531	SPCS3	protein_coding	60559	signal peptidase complex subunit 3 [Source:HGNC Symbol;Acc:HGNC:26212]
ENSG00000161533	-0.294186	5.89753	-7.98156	2.79027e-09	2.38948e-08	10.4484	ACOX1	protein_coding	51	acyl-CoA oxidase 1 [Source:HGNC Symbol;Acc:HGNC:119]
ENSG00000163694	0.359031	6.65735	8.01349	2.55128e-09	2.19861e-08	10.4298	RBM47	protein_coding	54502	RNA binding motif protein 47 [Source:HGNC Symbol;Acc:HGNC:30358]
ENSG00000101972	-0.280083	7.92265	-8.05119	2.29565e-09	1.9955e-08	10.4203	STAG2	protein_coding	10735	stromal antigen 2 [Source:HGNC Symbol;Acc:HGNC:11355]
ENSG00000213341	-0.350673	4.41867	-7.86467	3.87656e-09	3.21875e-08	10.4202	CHUK	protein_coding	1147	component of inhibitor of nuclear factor kappa B kinase complex [Source:HGNC Symbol;Acc:HGNC:1974]
ENSG00000248905	1.25564	0.956537	7.67886	6.55903e-09	5.13637e-08	10.4199	FMN1	protein_coding	342184	formin 1 [Source:HGNC Symbol;Acc:HGNC:3768]
ENSG00000157470	-0.493086	3.08718	-7.76408	5.15079e-09	4.15272e-08	10.4169	FAM81A	protein_coding	145773	family with sequence similarity 81 member A [Source:HGNC Symbol;Acc:HGNC:28379]
ENSG00000156140	0.50616	3.3128	7.76854	5.08626e-09	4.1051e-08	10.3991	ADAMTS3	protein_coding	9508	ADAM metallopeptidase with thrombospondin type 1 motif 3 [Source:HGNC Symbol;Acc:HGNC:219]
ENSG00000153944	-0.212395	6.58254	-7.9967	2.67424e-09	2.29535e-08	10.3916	MSI2	protein_coding	124540	musashi RNA binding protein 2 [Source:HGNC Symbol;Acc:HGNC:18585]
ENSG00000256537	0.384506	5.38773	7.9291	3.23327e-09	2.72073e-08	10.3913	SMIM10L1	protein_coding	100129361	small integral membrane protein 10 like 1 [Source:HGNC Symbol;Acc:HGNC:49847]
ENSG00000278845	-0.226905	6.34562	-7.98218	2.78538e-09	2.38665e-08	10.3811	MRPL45	protein_coding	84311	mitochondrial ribosomal protein L45 [Source:HGNC Symbol;Acc:HGNC:16651]
ENSG00000111885	1.03222	2.6882	7.75158	5.33642e-09	4.27939e-08	10.3801	MAN1A1	protein_coding	4121	mannosidase alpha class 1A member 1 [Source:HGNC Symbol;Acc:HGNC:6821]
ENSG00000169375	-0.276142	7.00431	-8.00871	2.58568e-09	2.2257e-08	10.3792	SIN3A	protein_coding	25942	SIN3 transcription regulator family member A [Source:HGNC Symbol;Acc:HGNC:19353]
ENSG00000172216	-0.632681	4.16328	-7.82537	4.33114e-09	3.55879e-08	10.3673	CEBPB	protein_coding	1051	CCAAT enhancer binding protein beta [Source:HGNC Symbol;Acc:HGNC:1834]
ENSG00000101384	0.477294	4.02223	7.8203	4.39363e-09	3.60225e-08	10.3634	JAG1	protein_coding	182	jagged canonical Notch ligand 1 [Source:HGNC Symbol;Acc:HGNC:6188]
ENSG00000185658	0.278458	6.95542	8.00162	2.63761e-09	2.2678e-08	10.363	BRWD1	protein_coding	54014	bromodomain and WD repeat domain containing 1 [Source:HGNC Symbol;Acc:HGNC:12760]
ENSG00000138028	-0.228622	6.1319	-7.96469	2.92554e-09	2.49239e-08	10.3628	CGREF1	protein_coding	10669	cell growth regulator with EF-hand domain 1 [Source:HGNC Symbol;Acc:HGNC:16962]
ENSG00000105221	-0.188861	7.35464	-8.01319	2.55341e-09	2.19918e-08	10.3583	AKT2	protein_coding	208	AKT serine/threonine kinase 2 [Source:HGNC Symbol;Acc:HGNC:392]
ENSG00000184076	0.238209	6.55247	7.98329	2.77675e-09	2.38062e-08	10.3565	UQCR10	protein_coding	29796	ubiquinol-cytochrome c reductase, complex III subunit X [Source:HGNC Symbol;Acc:HGNC:30863]
ENSG00000162496	-1.07684	1.3554	-7.64924	7.13511e-09	5.5439e-08	10.3427	DHRS3	protein_coding	9249	dehydrogenase/reductase 3 [Source:HGNC Symbol;Acc:HGNC:17693]
ENSG00000114450	0.279845	6.12018	7.9547	3.0088e-09	2.55331e-08	10.3395	GNB4	protein_coding	59345	G protein subunit beta 4 [Source:HGNC Symbol;Acc:HGNC:20731]
ENSG00000154920	-0.349946	4.75971	-7.86092	3.91776e-09	3.24936e-08	10.3324	EME1	protein_coding	146956	essential meiotic structure-specific endonuclease 1 [Source:HGNC Symbol;Acc:HGNC:24965]
ENSG00000166340	0.238063	6.61024	7.974	2.85011e-09	2.43378e-08	10.3227	TPP1	protein_coding	1200	tripeptidyl peptidase 1 [Source:HGNC Symbol;Acc:HGNC:2073]
ENSG00000155975	-0.283488	5.83644	-7.93205	3.2066e-09	2.70435e-08	10.318	VPS37A	protein_coding	137492	VPS37A subunit of ESCRT-I [Source:HGNC Symbol;Acc:HGNC:24928]
ENSG00000116874	0.327781	4.72852	7.84819	4.06095e-09	3.357e-08	10.2993	WARS2	protein_coding	10352	tryptophanyl tRNA synthetase 2, mitochondrial [Source:HGNC Symbol;Acc:HGNC:12730]
ENSG00000134444	0.31322	5.67162	7.91454	3.36845e-09	2.82498e-08	10.2951	RELCH	protein_coding	57614	RAB11 binding and LisH domain, coiled-coil and HEAT repeat containing [Source:HGNC Symbol;Acc:HGNC:29289]
ENSG00000065485	0.25215	6.52758	7.95996	2.96469e-09	2.52301e-08	10.294	PDIA5	protein_coding	10954	protein disulfide isomerase family A member 5 [Source:HGNC Symbol;Acc:HGNC:24811]
ENSG00000162191	-0.329208	6.56617	-7.95948	2.96872e-09	2.52501e-08	10.2891	UBXN1	protein_coding	51035	UBX domain protein 1 [Source:HGNC Symbol;Acc:HGNC:18402]
ENSG00000065534	0.513019	3.6845	7.75731	5.25051e-09	4.22178e-08	10.2844	MYLK	protein_coding	4638	myosin light chain kinase [Source:HGNC Symbol;Acc:HGNC:7590]
ENSG00000106771	0.210146	7.56696	7.99307	2.7016e-09	2.31751e-08	10.2825	TMEM245	protein_coding	23731	transmembrane protein 245 [Source:HGNC Symbol;Acc:HGNC:1363]
ENSG00000101181	0.208846	6.0696	7.93327	3.19564e-09	2.69814e-08	10.2808	MTG2	protein_coding	26164	mitochondrial ribosome associated GTPase 2 [Source:HGNC Symbol;Acc:HGNC:16239]
ENSG00000184792	-0.414246	3.96042	-7.77666	4.97067e-09	4.0248e-08	10.2753	OSBP2	protein_coding	23762	oxysterol binding protein 2 [Source:HGNC Symbol;Acc:HGNC:8504]
ENSG00000233621	1.26887	0.236183	7.66828	6.75916e-09	5.27658e-08	10.2677	LINC01137	lncRNA	728431	long intergenic non-protein coding RNA 1137 [Source:HGNC Symbol;Acc:HGNC:49453]
ENSG00000101337	-0.213808	6.37456	-7.94176	3.12027e-09	2.63896e-08	10.2621	TM9SF4	protein_coding	9777	transmembrane 9 superfamily member 4 [Source:HGNC Symbol;Acc:HGNC:30797]
ENSG00000100441	0.232836	6.43448	7.94499	3.09205e-09	2.61804e-08	10.2621	KHNYN	protein_coding	23351	KH and NYN domain containing [Source:HGNC Symbol;Acc:HGNC:20166]
ENSG00000247317	-0.669596	2.17952	-7.64018	7.32139e-09	5.67417e-08	10.2551	LY6E-DT	lncRNA	NA	LY6E divergent transcript [Source:HGNC Symbol;Acc:HGNC:53728]
ENSG00000107789	-0.535247	2.95889	-7.68547	6.43698e-09	5.05397e-08	10.2442	MINPP1	protein_coding	9562	multiple inositol-polyphosphate phosphatase 1 [Source:HGNC Symbol;Acc:HGNC:7102]
ENSG00000001629	-0.243694	6.18351	-7.92578	3.26365e-09	2.74476e-08	10.2441	ANKIB1	protein_coding	54467	ankyrin repeat and IBR domain containing 1 [Source:HGNC Symbol;Acc:HGNC:22215]
ENSG00000116337	-0.334157	6.21933	-7.92474	3.27318e-09	2.75114e-08	10.2369	AMPD2	protein_coding	271	adenosine monophosphate deaminase 2 [Source:HGNC Symbol;Acc:HGNC:469]
ENSG00000164638	-0.496405	3.40149	-7.71239	5.96342e-09	4.73666e-08	10.2244	SLC29A4	protein_coding	222962	solute carrier family 29 member 4 [Source:HGNC Symbol;Acc:HGNC:23097]
ENSG00000162623	0.274008	6.1467	7.91465	3.36743e-09	2.82498e-08	10.2164	TYW3	protein_coding	127253	tRNA-yW synthesizing protein 3 homolog [Source:HGNC Symbol;Acc:HGNC:24757]
ENSG00000033030	-0.355504	4.60848	-7.79905	4.66564e-09	3.7983e-08	10.19	ZCCHC8	protein_coding	55596	zinc finger CCHC-type containing 8 [Source:HGNC Symbol;Acc:HGNC:25265]
ENSG00000153064	0.588915	2.91591	7.66408	6.84035e-09	5.33164e-08	10.1786	BANK1	protein_coding	55024	B cell scaffold protein with ankyrin repeats 1 [Source:HGNC Symbol;Acc:HGNC:18233]
ENSG00000108179	0.25653	8.03566	7.9691	2.88958e-09	2.46328e-08	10.1781	PPIF	protein_coding	10105	peptidylprolyl isomerase F [Source:HGNC Symbol;Acc:HGNC:9259]
ENSG00000274180	-0.572801	2.83856	-7.65304	7.05854e-09	5.48745e-08	10.1705	NATD1	protein_coding	256302	N-acetyltransferase domain containing 1 [Source:HGNC Symbol;Acc:HGNC:30770]
ENSG00000146085	0.246548	5.58768	7.86538	3.86881e-09	3.21409e-08	10.1701	MMUT	protein_coding	4594	methylmalonyl-CoA mutase [Source:HGNC Symbol;Acc:HGNC:7526]
ENSG00000188211	0.323231	4.82188	7.8093	4.53233e-09	3.70181e-08	10.1683	NCR3LG1	protein_coding	374383	natural killer cell cytotoxicity receptor 3 ligand 1 [Source:HGNC Symbol;Acc:HGNC:42400]
ENSG00000168476	-0.295748	5.66503	-7.86868	3.83296e-09	3.18783e-08	10.1682	REEP4	protein_coding	80346	receptor accessory protein 4 [Source:HGNC Symbol;Acc:HGNC:26176]
ENSG00000070961	-0.34808	5.79163	-7.87593	3.75544e-09	3.12856e-08	10.1671	ATP2B1	protein_coding	490	ATPase plasma membrane Ca2+ transporting 1 [Source:HGNC Symbol;Acc:HGNC:814]
ENSG00000183765	-0.365265	4.897	-7.81177	4.50087e-09	3.68012e-08	10.1615	CHEK2	protein_coding	11200	checkpoint kinase 2 [Source:HGNC Symbol;Acc:HGNC:16627]
ENSG00000164548	-0.231837	6.42322	-7.9068	3.44267e-09	2.8824e-08	10.1576	TRA2A	protein_coding	29896	transformer 2 alpha homolog [Source:HGNC Symbol;Acc:HGNC:16645]
ENSG00000131480	0.553524	2.85484	7.66498	6.8229e-09	5.3208e-08	10.157	AOC2	protein_coding	314	amine oxidase copper containing 2 [Source:HGNC Symbol;Acc:HGNC:549]
ENSG00000186666	-0.449871	3.70697	-7.71154	5.97788e-09	4.74564e-08	10.1516	BCDIN3D	protein_coding	144233	BCDIN3 domain containing RNA methyltransferase [Source:HGNC Symbol;Acc:HGNC:27050]
ENSG00000177732	-0.248585	7.16478	-7.93398	3.18919e-09	2.69421e-08	10.1509	SOX12	protein_coding	6666	SRY-box transcription factor 12 [Source:HGNC Symbol;Acc:HGNC:11198]
ENSG00000050438	-1.49322	-0.46823	-7.70624	6.06848e-09	4.80485e-08	10.1494	SLC4A8	protein_coding	9498	solute carrier family 4 member 8 [Source:HGNC Symbol;Acc:HGNC:11034]
ENSG00000182606	0.208786	6.91591	7.92455	3.2749e-09	2.75114e-08	10.148	TRAK1	protein_coding	22906	trafficking kinesin protein 1 [Source:HGNC Symbol;Acc:HGNC:29947]
ENSG00000198060	0.22434	6.00994	7.88161	3.69574e-09	3.08396e-08	10.1433	MARCHF5	protein_coding	54708	membrane associated ring-CH-type finger 5 [Source:HGNC Symbol;Acc:HGNC:26025]
ENSG00000179010	-0.189474	8.93181	-7.9736	2.85331e-09	2.43513e-08	10.1324	MRFAP1	protein_coding	93621	Morf4 family associated protein 1 [Source:HGNC Symbol;Acc:HGNC:24549]
ENSG00000152942	-0.300139	5.86772	-7.86789	3.84149e-09	3.19316e-08	10.1303	RAD17	protein_coding	5884	RAD17 checkpoint clamp loader component [Source:HGNC Symbol;Acc:HGNC:9807]
ENSG00000266094	0.427167	4.27521	7.74844	5.38411e-09	4.31304e-08	10.1202	RASSF5	protein_coding	83593	Ras association domain family member 5 [Source:HGNC Symbol;Acc:HGNC:17609]
ENSG00000130881	0.387787	5.12306	7.81405	4.4719e-09	3.66042e-08	10.1176	LRP3	protein_coding	4037	LDL receptor related protein 3 [Source:HGNC Symbol;Acc:HGNC:6695]
ENSG00000138160	-0.359527	6.06048	-7.87327	3.78361e-09	3.14853e-08	10.1148	KIF11	protein_coding	3832	kinesin family member 11 [Source:HGNC Symbol;Acc:HGNC:6388]
ENSG00000077458	-0.415031	4.40488	-7.75565	5.27522e-09	4.23938e-08	10.1131	FAM76B	protein_coding	143684	family with sequence similarity 76 member B [Source:HGNC Symbol;Acc:HGNC:28492]
ENSG00000104059	0.599931	3.13851	7.66548	6.81317e-09	5.31598e-08	10.1124	FAM189A1	protein_coding	23359	family with sequence similarity 189 member A1 [Source:HGNC Symbol;Acc:HGNC:29075]
ENSG00000183943	-0.349057	5.75822	-7.85316	4.00445e-09	3.31576e-08	10.1083	PRKX	protein_coding	5613	protein kinase X-linked [Source:HGNC Symbol;Acc:HGNC:9441]
ENSG00000146576	-0.387042	4.13945	-7.72905	5.68831e-09	4.53253e-08	10.0994	C7orf26	protein_coding	79034	chromosome 7 open reading frame 26 [Source:HGNC Symbol;Acc:HGNC:21702]
ENSG00000155506	-0.164302	9.18268	-7.96451	2.92705e-09	2.49239e-08	10.0913	LARP1	protein_coding	23367	La ribonucleoprotein 1, translational regulator [Source:HGNC Symbol;Acc:HGNC:29531]
ENSG00000121152	-0.383728	5.48658	-7.82362	4.3526e-09	3.57447e-08	10.0747	NCAPH	protein_coding	23397	non-SMC condensin I complex subunit H [Source:HGNC Symbol;Acc:HGNC:1112]
ENSG00000206190	0.366932	4.37098	7.73035	5.66735e-09	4.51823e-08	10.045	ATP10A	protein_coding	57194	ATPase phospholipid transporting 10A (putative) [Source:HGNC Symbol;Acc:HGNC:13542]
ENSG00000100577	0.27472	5.64557	7.81581	4.44976e-09	3.64429e-08	10.0185	GSTZ1	protein_coding	2954	glutathione S-transferase zeta 1 [Source:HGNC Symbol;Acc:HGNC:4643]
ENSG00000288920	0.316766	6.92365	7.87836	3.72978e-09	3.11063e-08	10.0158	RPSAP58	protein_coding	388524	ribosomal protein SA pseudogene 58 [Source:HGNC Symbol;Acc:HGNC:36809]
ENSG00000140988	0.177384	11.218	7.97549	2.83821e-09	2.42499e-08	10.0115	RPS2	protein_coding	6187	ribosomal protein S2 [Source:HGNC Symbol;Acc:HGNC:10404]
ENSG00000105516	-0.377666	4.06281	-7.69177	6.32297e-09	4.97748e-08	10.0106	DBP	protein_coding	1628	D-box binding PAR bZIP transcription factor [Source:HGNC Symbol;Acc:HGNC:2697]
ENSG00000101346	0.227462	7.09546	7.87762	3.73759e-09	3.11542e-08	9.99645	POFUT1	protein_coding	23509	protein O-fucosyltransferase 1 [Source:HGNC Symbol;Acc:HGNC:14988]
ENSG00000110888	0.33618	5.15911	7.77384	5.0104e-09	4.0526e-08	9.99418	CAPRIN2	protein_coding	65981	caprin family member 2 [Source:HGNC Symbol;Acc:HGNC:21259]
ENSG00000065518	0.289138	8.42879	7.91337	3.37955e-09	2.83271e-08	9.99279	NDUFB4	protein_coding	4710	NADH:ubiquinone oxidoreductase subunit B4 [Source:HGNC Symbol;Acc:HGNC:7699]
ENSG00000180385	-0.354776	4.28421	-7.70139	6.15258e-09	4.85608e-08	9.98233	EMC3-AS1	transcribed_unprocessed_pseudogene	NA	EMC3 antisense RNA 1 [Source:HGNC Symbol;Acc:HGNC:49223]
ENSG00000103460	-0.468966	4.42058	-7.70824	6.03417e-09	4.78526e-08	9.97673	TOX3	protein_coding	27324	TOX high mobility group box family member 3 [Source:HGNC Symbol;Acc:HGNC:11972]
ENSG00000259291	0.55304	3.42773	7.62621	7.61845e-09	5.88617e-08	9.97008	ZNF710-AS1	lncRNA	109729181	ZNF710 antisense RNA 1 [Source:HGNC Symbol;Acc:HGNC:53141]
ENSG00000167106	-0.365789	5.41284	-7.78034	4.91908e-09	3.98948e-08	9.96284	FAM102A	protein_coding	399665	family with sequence similarity 102 member A [Source:HGNC Symbol;Acc:HGNC:31419]
ENSG00000258655	0.634206	2.00693	7.52758	1.00931e-08	7.5949e-08	9.95682	ARHGAP5-AS1	lncRNA	NA	ARHGAP5 antisense RNA 1 (head to head) [Source:HGNC Symbol;Acc:HGNC:20279]
ENSG00000129351	-0.147021	8.85595	-7.9087	3.42427e-09	2.86859e-08	9.9523	ILF3	protein_coding	3609	interleukin enhancer binding factor 3 [Source:HGNC Symbol;Acc:HGNC:6038]
ENSG00000198258	0.363772	6.54469	7.83745	4.18594e-09	3.44514e-08	9.94233	UBL5	protein_coding	59286	ubiquitin like 5 [Source:HGNC Symbol;Acc:HGNC:13736]
ENSG00000175066	0.216752	6.26764	7.81791	4.4234e-09	3.62468e-08	9.92263	GK5	protein_coding	256356	glycerol kinase 5 [Source:HGNC Symbol;Acc:HGNC:28635]
ENSG00000016402	1.32264	0.431427	7.51894	1.03456e-08	7.76153e-08	9.90956	IL20RA	protein_coding	53832	interleukin 20 receptor subunit alpha [Source:HGNC Symbol;Acc:HGNC:6003]
ENSG00000163362	0.647319	2.44654	7.53343	9.92597e-09	7.47378e-08	9.90592	INAVA	protein_coding	55765	innate immunity activator [Source:HGNC Symbol;Acc:HGNC:25599]
ENSG00000185009	-0.247873	6.52865	-7.82309	4.35912e-09	3.57786e-08	9.90427	AP3M1	protein_coding	26985	adaptor related protein complex 3 subunit mu 1 [Source:HGNC Symbol;Acc:HGNC:569]
ENSG00000092330	-0.286938	5.26289	-7.74866	5.38073e-09	4.31263e-08	9.9026	TINF2	protein_coding	26277	TERF1 interacting nuclear factor 2 [Source:HGNC Symbol;Acc:HGNC:11824]
ENSG00000145934	-1.26956	-0.0481703	-7.55982	9.20552e-09	6.99359e-08	9.90098	TENM2	protein_coding	57451	teneurin transmembrane protein 2 [Source:HGNC Symbol;Acc:HGNC:29943]
ENSG00000186591	0.170003	7.66343	7.86152	3.91109e-09	3.24562e-08	9.89985	UBE2H	protein_coding	7328	ubiquitin conjugating enzyme E2 H [Source:HGNC Symbol;Acc:HGNC:12484]
ENSG00000010319	-0.536006	3.40331	-7.59998	8.20929e-09	6.29406e-08	9.89576	SEMA3G	protein_coding	56920	semaphorin 3G [Source:HGNC Symbol;Acc:HGNC:30400]
ENSG00000111319	0.201544	7.18092	7.84429	4.10586e-09	3.39038e-08	9.89291	SCNN1A	protein_coding	6337	sodium channel epithelial 1 subunit alpha [Source:HGNC Symbol;Acc:HGNC:10599]
ENSG00000100532	-0.606159	3.03376	-7.56648	9.03225e-09	6.87587e-08	9.89191	CGRRF1	protein_coding	10668	cell growth regulator with ring finger domain 1 [Source:HGNC Symbol;Acc:HGNC:15528]
ENSG00000136827	-0.252513	5.40325	-7.75346	5.30803e-09	4.26118e-08	9.88854	TOR1A	protein_coding	1861	torsin family 1 member A [Source:HGNC Symbol;Acc:HGNC:3098]
ENSG00000039650	-0.339925	4.72748	-7.70164	6.14817e-09	4.85608e-08	9.88485	PNKP	protein_coding	11284	polynucleotide kinase 3'-phosphatase [Source:HGNC Symbol;Acc:HGNC:9154]
ENSG00000100316	0.285843	11.3568	7.93306	3.1975e-09	2.6982e-08	9.88381	RPL3	protein_coding	6122	ribosomal protein L3 [Source:HGNC Symbol;Acc:HGNC:10332]
ENSG00000130021	0.363336	4.57597	7.69003	6.3542e-09	4.99682e-08	9.88323	PUDP	protein_coding	8226	pseudouridine 5'-phosphatase [Source:HGNC Symbol;Acc:HGNC:16818]
ENSG00000100167	-0.229122	6.25641	-7.80244	4.62109e-09	3.76407e-08	9.88191	SEPTIN3	protein_coding	55964	septin 3 [Source:HGNC Symbol;Acc:HGNC:10750]
ENSG00000180190	0.289231	4.98099	7.71715	5.88357e-09	4.67819e-08	9.86969	TDRP	protein_coding	157695	testis development related protein [Source:HGNC Symbol;Acc:HGNC:26951]
ENSG00000138074	0.334033	5.87469	7.77705	4.96522e-09	4.02255e-08	9.86792	SLC5A6	protein_coding	8884	solute carrier family 5 member 6 [Source:HGNC Symbol;Acc:HGNC:11041]
ENSG00000164904	0.242517	5.81169	7.77333	5.01772e-09	4.05633e-08	9.86735	ALDH7A1	protein_coding	501	aldehyde dehydrogenase 7 family member A1 [Source:HGNC Symbol;Acc:HGNC:877]
ENSG00000067248	-0.290561	5.77571	-7.77024	5.06181e-09	4.08977e-08	9.86728	DHX29	protein_coding	54505	DExH-box helicase 29 [Source:HGNC Symbol;Acc:HGNC:15815]
ENSG00000148356	0.24414	5.79333	7.76593	5.1239e-09	4.13326e-08	9.84929	LRSAM1	protein_coding	90678	leucine rich repeat and sterile alpha motif containing 1 [Source:HGNC Symbol;Acc:HGNC:25135]
ENSG00000060491	-0.300494	5.56837	-7.74819	5.38798e-09	4.31383e-08	9.84203	OGFR	protein_coding	11054	opioid growth factor receptor [Source:HGNC Symbol;Acc:HGNC:15768]
ENSG00000166033	-0.392688	3.85513	-7.61591	7.84521e-09	6.04537e-08	9.84032	HTRA1	protein_coding	5654	HtrA serine peptidase 1 [Source:HGNC Symbol;Acc:HGNC:9476]
ENSG00000112237	0.212945	6.17812	7.78222	4.89307e-09	3.97053e-08	9.83421	CCNC	protein_coding	892	cyclin C [Source:HGNC Symbol;Acc:HGNC:1581]
ENSG00000147316	-0.343973	5.45613	-7.73092	5.65816e-09	4.5157e-08	9.81501	MCPH1	protein_coding	79648	microcephalin 1 [Source:HGNC Symbol;Acc:HGNC:6954]
ENSG00000138495	0.222185	6.43409	7.78628	4.83718e-09	3.93155e-08	9.8097	COX17	protein_coding	10063	cytochrome c oxidase copper chaperone COX17 [Source:HGNC Symbol;Acc:HGNC:2264]
ENSG00000140941	-0.387352	4.73082	-7.67248	6.67911e-09	5.22223e-08	9.80166	MAP1LC3B	protein_coding	81631	microtubule associated protein 1 light chain 3 beta [Source:HGNC Symbol;Acc:HGNC:13352]
ENSG00000144355	-0.39404	4.35287	-7.64329	7.25701e-09	5.62718e-08	9.79936	DLX1	protein_coding	1745	distal-less homeobox 1 [Source:HGNC Symbol;Acc:HGNC:2914]
ENSG00000154222	0.313095	5.57435	7.73072	5.66132e-09	4.51582e-08	9.78872	CC2D1B	protein_coding	200014	coiled-coil and C2 domain containing 1B [Source:HGNC Symbol;Acc:HGNC:29386]
ENSG00000142731	-0.450666	4.81178	-7.67166	6.69466e-09	5.22894e-08	9.78235	PLK4	protein_coding	10733	polo like kinase 4 [Source:HGNC Symbol;Acc:HGNC:11397]
ENSG00000084623	0.247948	8.66652	7.84387	4.11076e-09	3.39257e-08	9.7791	EIF3I	protein_coding	8668	eukaryotic translation initiation factor 3 subunit I [Source:HGNC Symbol;Acc:HGNC:3272]
ENSG00000196205	0.344738	6.65654	7.78394	4.86923e-09	3.95332e-08	9.7759	EEF1A1P5	processed_pseudogene	NA	eukaryotic translation elongation factor 1 alpha 1 pseudogene 5 [Source:HGNC Symbol;Acc:HGNC:3200]
ENSG00000197296	0.235082	5.61536	7.72862	5.69522e-09	4.53563e-08	9.77449	FITM2	protein_coding	128486	fat storage inducing transmembrane protein 2 [Source:HGNC Symbol;Acc:HGNC:16135]
ENSG00000168036	0.188155	8.50788	7.83807	4.17859e-09	3.44098e-08	9.77269	CTNNB1	protein_coding	1499	catenin beta 1 [Source:HGNC Symbol;Acc:HGNC:2514]
ENSG00000134222	-0.247227	5.10337	-7.68965	6.36101e-09	4.99947e-08	9.76724	PSRC1	protein_coding	84722	proline and serine rich coiled-coil 1 [Source:HGNC Symbol;Acc:HGNC:24472]
ENSG00000149970	-0.300965	5.47067	-7.71554	5.91046e-09	4.69708e-08	9.76571	CNKSR2	protein_coding	22866	connector enhancer of kinase suppressor of Ras 2 [Source:HGNC Symbol;Acc:HGNC:19701]
ENSG00000150361	-0.798426	1.55557	-7.44644	1.27313e-08	9.39637e-08	9.76548	KLHL1	protein_coding	57626	kelch like family member 1 [Source:HGNC Symbol;Acc:HGNC:6352]
ENSG00000111276	-0.309954	6.30864	-7.76103	5.19552e-09	4.18429e-08	9.75661	CDKN1B	protein_coding	1027	cyclin dependent kinase inhibitor 1B [Source:HGNC Symbol;Acc:HGNC:1785]
ENSG00000171928	-0.288918	5.19972	-7.69108	6.33534e-09	4.9846e-08	9.75145	TVP23B	protein_coding	51030	trans-golgi network vesicle protein 23 homolog B [Source:HGNC Symbol;Acc:HGNC:20399]
ENSG00000091640	0.328685	5.75338	7.72792	5.70656e-09	4.54225e-08	9.74805	SPAG7	protein_coding	9552	sperm associated antigen 7 [Source:HGNC Symbol;Acc:HGNC:11216]
ENSG00000105726	0.269965	6.36239	7.75916	5.22309e-09	4.20199e-08	9.74191	ATP13A1	protein_coding	57130	ATPase 13A1 [Source:HGNC Symbol;Acc:HGNC:24215]
ENSG00000059588	0.309587	5.43865	7.70449	6.09871e-09	4.8237e-08	9.73963	TARBP1	protein_coding	6894	TAR (HIV-1) RNA binding protein 1 [Source:HGNC Symbol;Acc:HGNC:11568]
ENSG00000189266	-0.205671	6.49737	-7.76214	5.17918e-09	4.17337e-08	9.73337	PNRC2	protein_coding	55629	proline rich nuclear receptor coactivator 2 [Source:HGNC Symbol;Acc:HGNC:23158]
ENSG00000079841	0.360387	4.39646	7.62827	7.57396e-09	5.86084e-08	9.73121	RIMS1	protein_coding	22999	regulating synaptic membrane exocytosis 1 [Source:HGNC Symbol;Acc:HGNC:17282]
ENSG00000167653	0.665534	2.93351	7.50128	1.08813e-08	8.14589e-08	9.72108	PSCA	protein_coding	8000	prostate stem cell antigen [Source:HGNC Symbol;Acc:HGNC:9500]
ENSG00000177733	-0.229647	7.27593	-7.78588	4.84263e-09	3.93385e-08	9.71776	HNRNPA0	protein_coding	10949	heterogeneous nuclear ribonucleoprotein A0 [Source:HGNC Symbol;Acc:HGNC:5030]
ENSG00000228544	-0.56685	2.62524	-7.47252	1.18147e-08	8.76853e-08	9.70454	CCDC183-AS1	lncRNA	100131193	CCDC183 antisense RNA 1 [Source:HGNC Symbol;Acc:HGNC:44105]
ENSG00000152078	-0.461044	3.48835	-7.54192	9.68809e-09	7.31946e-08	9.70429	TLCD4	protein_coding	148534	TLC domain containing 4 [Source:HGNC Symbol;Acc:HGNC:26477]
ENSG00000171124	-0.929117	1.9276	-7.43489	1.31601e-08	9.69378e-08	9.70376	FUT3	protein_coding	2525	fucosyltransferase 3 (Lewis blood group) [Source:HGNC Symbol;Acc:HGNC:4014]
ENSG00000137942	0.29172	6.77854	7.76021	5.20754e-09	4.19172e-08	9.69365	FNBP1L	protein_coding	54874	formin binding protein 1 like [Source:HGNC Symbol;Acc:HGNC:20851]
ENSG00000138777	0.261098	6.44126	7.74319	5.46485e-09	4.37305e-08	9.68569	PPA2	protein_coding	27068	inorganic pyrophosphatase 2 [Source:HGNC Symbol;Acc:HGNC:28883]
ENSG00000174173	0.26857	6.32312	7.73616	5.5747e-09	4.4562e-08	9.68199	TRMT10C	protein_coding	54931	tRNA methyltransferase 10C, mitochondrial RNase P subunit [Source:HGNC Symbol;Acc:HGNC:26022]
ENSG00000143158	0.432093	8.68737	7.80824	4.54598e-09	3.70691e-08	9.67609	MPC2	protein_coding	25874	mitochondrial pyruvate carrier 2 [Source:HGNC Symbol;Acc:HGNC:24515]
ENSG00000111424	0.282522	5.17003	7.66036	6.91311e-09	5.38555e-08	9.66635	VDR	protein_coding	7421	vitamin D receptor [Source:HGNC Symbol;Acc:HGNC:12679]
ENSG00000186432	-0.211257	6.91899	-7.75403	5.29946e-09	4.25658e-08	9.662	KPNA4	protein_coding	3840	karyopherin subunit alpha 4 [Source:HGNC Symbol;Acc:HGNC:6397]
ENSG00000108641	-0.422596	3.74031	-7.53603	9.85244e-09	7.4324e-08	9.63641	B9D1	protein_coding	27077	B9 domain containing 1 [Source:HGNC Symbol;Acc:HGNC:24123]
ENSG00000164111	0.227804	6.78694	7.74046	5.50718e-09	4.40457e-08	9.63602	ANXA5	protein_coding	308	annexin A5 [Source:HGNC Symbol;Acc:HGNC:543]
ENSG00000147400	0.309664	5.93115	7.69725	6.22531e-09	4.9109e-08	9.63033	CETN2	protein_coding	1069	centrin 2 [Source:HGNC Symbol;Acc:HGNC:1867]
ENSG00000109674	-0.421678	3.40776	-7.50465	1.0777e-08	8.07711e-08	9.62827	NEIL3	protein_coding	55247	nei like DNA glycosylase 3 [Source:HGNC Symbol;Acc:HGNC:24573]
ENSG00000197912	0.241279	6.12229	7.70678	6.05914e-09	4.79999e-08	9.62774	SPG7	protein_coding	6687	SPG7 matrix AAA peptidase subunit, paraplegin [Source:HGNC Symbol;Acc:HGNC:11237]
ENSG00000287656	2.13814	-0.444808	7.49777	1.09911e-08	8.21705e-08	9.62033		lncRNA	NA	novel transcript, antisense to SLC22A3
ENSG00000155744	0.407265	4.3858	7.5825	8.62874e-09	6.58874e-08	9.61943	FAM126B	protein_coding	285172	family with sequence similarity 126 member B [Source:HGNC Symbol;Acc:HGNC:28593]
ENSG00000198435	-0.447456	4.3551	-7.57927	8.70849e-09	6.64626e-08	9.61333	NRARP	protein_coding	441478	NOTCH regulated ankyrin repeat protein [Source:HGNC Symbol;Acc:HGNC:33843]
ENSG00000186951	-0.280044	4.95333	-7.62252	7.6988e-09	5.94212e-08	9.60741	PPARA	protein_coding	5465	peroxisome proliferator activated receptor alpha [Source:HGNC Symbol;Acc:HGNC:9232]
ENSG00000128849	0.2905	5.85186	7.68473	6.45063e-09	5.06204e-08	9.60709	CGNL1	protein_coding	84952	cingulin like 1 [Source:HGNC Symbol;Acc:HGNC:25931]
ENSG00000175701	0.451672	4.52609	7.5863	8.53584e-09	6.52444e-08	9.5985	MTLN	protein_coding	205251	mitoregulin [Source:HGNC Symbol;Acc:HGNC:27339]
ENSG00000164089	0.673845	1.91464	7.39708	1.46681e-08	1.071e-07	9.59361	ETNPPL	protein_coding	64850	ethanolamine-phosphate phospho-lyase [Source:HGNC Symbol;Acc:HGNC:14404]
ENSG00000127463	0.211245	6.14939	7.68948	6.36423e-09	4.99947e-08	9.57205	EMC1	protein_coding	23065	ER membrane protein complex subunit 1 [Source:HGNC Symbol;Acc:HGNC:28957]
ENSG00000166897	0.542012	3.24886	7.48658	1.13489e-08	8.45928e-08	9.57161	ELFN2	protein_coding	114794	extracellular leucine rich repeat and fibronectin type III domain containing 2 [Source:HGNC Symbol;Acc:HGNC:29396]
ENSG00000108506	-0.266902	5.51668	-7.64735	7.1737e-09	5.56833e-08	9.56249	INTS2	protein_coding	57508	integrator complex subunit 2 [Source:HGNC Symbol;Acc:HGNC:29241]
ENSG00000163435	0.307746	4.88455	7.60235	8.15421e-09	6.25503e-08	9.56205	ELF3	protein_coding	1999	E74 like ETS transcription factor 3 [Source:HGNC Symbol;Acc:HGNC:3318]
ENSG00000080824	-0.272035	10.7448	-7.80905	4.53555e-09	3.70243e-08	9.56101	HSP90AA1	protein_coding	3320	heat shock protein 90 alpha family class A member 1 [Source:HGNC Symbol;Acc:HGNC:5253]
ENSG00000143353	0.264566	5.0755	7.6121	7.93071e-09	6.10543e-08	9.54864	LYPLAL1	protein_coding	127018	lysophospholipase like 1 [Source:HGNC Symbol;Acc:HGNC:20440]
ENSG00000172771	0.387547	3.87952	7.52048	1.03001e-08	7.73897e-08	9.54675	EFCAB12	protein_coding	90288	EF-hand calcium binding domain 12 [Source:HGNC Symbol;Acc:HGNC:28061]
ENSG00000184110	-0.526516	2.77237	-7.42735	1.34475e-08	9.88611e-08	9.5423	EIF3C	protein_coding	8663	eukaryotic translation initiation factor 3 subunit C [Source:HGNC Symbol;Acc:HGNC:3279]
ENSG00000099246	0.318928	6.85902	7.71016	6.00139e-09	4.76178e-08	9.54183	RAB18	protein_coding	22931	RAB18, member RAS oncogene family [Source:HGNC Symbol;Acc:HGNC:14244]
ENSG00000148296	0.28882	6.48902	7.69392	6.28439e-09	4.9523e-08	9.53796	SURF6	protein_coding	6838	surfeit 6 [Source:HGNC Symbol;Acc:HGNC:11478]
ENSG00000144455	0.277197	5.44158	7.63413	7.44851e-09	5.76674e-08	9.53653	SUMF1	protein_coding	100130207	sulfatase modifying factor 1 [Source:HGNC Symbol;Acc:HGNC:20376]
ENSG00000112079	-0.35951	4.75174	-7.57683	8.76948e-09	6.6894e-08	9.52199	STK38	protein_coding	11329	serine/threonine kinase 38 [Source:HGNC Symbol;Acc:HGNC:17847]
ENSG00000148411	0.267047	5.40409	7.6256	7.63159e-09	5.89328e-08	9.51969	NACC2	protein_coding	138151	NACC family member 2 [Source:HGNC Symbol;Acc:HGNC:23846]
ENSG00000085788	-0.238317	6.25918	-7.67578	6.61667e-09	5.1761e-08	9.51865	DDHD2	protein_coding	23259	DDHD domain containing 2 [Source:HGNC Symbol;Acc:HGNC:29106]
ENSG00000010810	-0.560213	2.68923	-7.42261	1.36317e-08	1.00166e-07	9.51493	FYN	protein_coding	2534	FYN proto-oncogene, Src family tyrosine kinase [Source:HGNC Symbol;Acc:HGNC:4037]
ENSG00000138326	0.175579	10.8849	7.79238	4.7544e-09	3.86636e-08	9.50587	RPS24	protein_coding	6229	ribosomal protein S24 [Source:HGNC Symbol;Acc:HGNC:10411]
ENSG00000092853	-0.368857	5.40716	-7.61943	7.76695e-09	5.99164e-08	9.50524	CLSPN	protein_coding	63967	claspin [Source:HGNC Symbol;Acc:HGNC:19715]
ENSG00000131471	0.881238	1.09573	7.34774	1.69025e-08	1.21932e-07	9.5038	AOC3	protein_coding	8639	amine oxidase copper containing 3 [Source:HGNC Symbol;Acc:HGNC:550]
ENSG00000163682	0.246137	10.0196	7.77515	4.99191e-09	4.03982e-08	9.50254	RPL9	protein_coding	6133	ribosomal protein L9 [Source:HGNC Symbol;Acc:HGNC:10369]
ENSG00000119669	-0.346395	6.48813	-7.68004	6.537e-09	5.12179e-08	9.50055	IRF2BPL	protein_coding	64207	interferon regulatory factor 2 binding protein like [Source:HGNC Symbol;Acc:HGNC:14282]
ENSG00000179218	-0.239122	10.3865	-7.77874	4.94153e-09	4.00552e-08	9.49293	CALR	protein_coding	811	calreticulin [Source:HGNC Symbol;Acc:HGNC:1455]
ENSG00000228672	0.909522	1.12385	7.34079	1.72437e-08	1.23858e-07	9.48995	PROB1	protein_coding	389333	proline rich basic protein 1 [Source:HGNC Symbol;Acc:HGNC:41906]
ENSG00000005249	-0.355461	4.83029	-7.57247	8.87909e-09	6.76614e-08	9.48878	PRKAR2B	protein_coding	5577	protein kinase cAMP-dependent type II regulatory subunit beta [Source:HGNC Symbol;Acc:HGNC:9392]
ENSG00000088682	0.195437	6.88602	7.69186	6.32122e-09	4.97748e-08	9.48585	COQ9	protein_coding	57017	coenzyme Q9 [Source:HGNC Symbol;Acc:HGNC:25302]
ENSG00000120699	-0.279831	4.67394	-7.55444	9.34791e-09	7.08383e-08	9.47289	EXOSC8	protein_coding	11340	exosome component 8 [Source:HGNC Symbol;Acc:HGNC:17035]
ENSG00000188112	0.269738	5.41758	7.60883	8.00493e-09	6.15457e-08	9.46887	C6orf132	protein_coding	647024	chromosome 6 open reading frame 132 [Source:HGNC Symbol;Acc:HGNC:21288]
ENSG00000130159	0.260014	5.17287	7.5898	8.45105e-09	6.47282e-08	9.46376	ECSIT	protein_coding	51295	ECSIT signaling integrator [Source:HGNC Symbol;Acc:HGNC:29548]
ENSG00000172053	0.180606	8.01052	7.71755	5.87684e-09	4.67531e-08	9.46126	QARS1	protein_coding	5859	glutaminyl-tRNA synthetase 1 [Source:HGNC Symbol;Acc:HGNC:9751]
ENSG00000129484	-0.266731	5.76291	-7.62691	7.60328e-09	5.87747e-08	9.45821	PARP2	protein_coding	10038	poly(ADP-ribose) polymerase 2 [Source:HGNC Symbol;Acc:HGNC:272]
ENSG00000126878	-0.208669	6.82898	-7.6786	6.56393e-09	5.13752e-08	9.45464	AIF1L	protein_coding	83543	allograft inflammatory factor 1 like [Source:HGNC Symbol;Acc:HGNC:28904]
ENSG00000196782	-0.322824	4.91259	-7.5607	9.18241e-09	6.97956e-08	9.43913	MAML3	protein_coding	55534	mastermind like transcriptional coactivator 3 [Source:HGNC Symbol;Acc:HGNC:16272]
ENSG00000134375	-0.230988	7.05944	-7.68108	6.51783e-09	5.1121e-08	9.43807	TIMM17A	protein_coding	10440	translocase of inner mitochondrial membrane 17A [Source:HGNC Symbol;Acc:HGNC:17315]
ENSG00000146826	0.399371	3.84242	7.47248	1.18164e-08	8.76853e-08	9.43142	TRAPPC14	protein_coding	55262	trafficking protein particle complex subunit 14 [Source:HGNC Symbol;Acc:HGNC:25604]
ENSG00000174136	0.281979	6.24238	7.645	7.22181e-09	5.60278e-08	9.43106	RGMB	protein_coding	285704	repulsive guidance molecule BMP co-receptor b [Source:HGNC Symbol;Acc:HGNC:26896]
ENSG00000227345	-0.257472	5.62306	-7.60861	8.01001e-09	6.15457e-08	9.43087	PARG	protein_coding	8505	poly(ADP-ribose) glycohydrolase [Source:HGNC Symbol;Acc:HGNC:8605]
ENSG00000166452	-0.351032	4.93686	-7.557	9.27997e-09	7.04658e-08	9.4201	AKIP1	protein_coding	56672	A-kinase interacting protein 1 [Source:HGNC Symbol;Acc:HGNC:1170]
ENSG00000189241	0.190456	8.03813	7.70334	6.11862e-09	4.8369e-08	9.41868	TSPYL1	protein_coding	7259	TSPY like 1 [Source:HGNC Symbol;Acc:HGNC:12382]
ENSG00000143418	0.176523	8.22675	7.70678	6.05911e-09	4.79999e-08	9.4153	CERS2	protein_coding	29956	ceramide synthase 2 [Source:HGNC Symbol;Acc:HGNC:14076]
ENSG00000131174	0.193116	7.28628	7.68036	6.53124e-09	5.11995e-08	9.41456	COX7B	protein_coding	1349	cytochrome c oxidase subunit 7B [Source:HGNC Symbol;Acc:HGNC:2291]
ENSG00000124789	-0.236818	6.56111	-7.65327	7.05394e-09	5.48672e-08	9.41324	NUP153	protein_coding	9972	nucleoporin 153 [Source:HGNC Symbol;Acc:HGNC:8062]
ENSG00000153531	0.381128	4.14148	7.48672	1.13444e-08	8.45928e-08	9.40027	ADPRHL1	protein_coding	113622	ADP-ribosylhydrolase like 1 [Source:HGNC Symbol;Acc:HGNC:21303]
ENSG00000127152	-0.824397	1.89435	-7.33254	1.76582e-08	1.26532e-07	9.39783	BCL11B	protein_coding	64919	BAF chromatin remodeling complex subunit BCL11B [Source:HGNC Symbol;Acc:HGNC:13222]
ENSG00000145050	-0.216449	8.14528	-7.6947	6.27048e-09	4.94393e-08	9.38709	MANF	protein_coding	7873	mesencephalic astrocyte derived neurotrophic factor [Source:HGNC Symbol;Acc:HGNC:15461]
ENSG00000249592	-0.288412	5.55364	-7.58762	8.50382e-09	6.50437e-08	9.38393		lncRNA	100129917	novel transcript, antisense to PCGF3
ENSG00000096746	-0.35814	7.38736	-7.67207	6.68684e-09	5.22555e-08	9.38179	HNRNPH3	protein_coding	3189	heterogeneous nuclear ribonucleoprotein H3 [Source:HGNC Symbol;Acc:HGNC:5043]
ENSG00000106605	0.311844	6.11232	7.61864	7.78441e-09	6.00203e-08	9.37465	BLVRA	protein_coding	644	biliverdin reductase A [Source:HGNC Symbol;Acc:HGNC:1062]
ENSG00000125319	-0.748159	2.34387	-7.3373	1.74178e-08	1.24869e-07	9.37414	HROB	protein_coding	78995	homologous recombination factor with OB-fold [Source:HGNC Symbol;Acc:HGNC:28460]
ENSG00000088727	0.412559	3.80965	7.45284	1.25e-08	9.23928e-08	9.36831	KIF9	protein_coding	64147	kinesin family member 9 [Source:HGNC Symbol;Acc:HGNC:16666]
ENSG00000147874	-0.285331	6.1133	-7.60839	8.01505e-09	6.15457e-08	9.34698	HAUS6	protein_coding	54801	HAUS augmin like complex subunit 6 [Source:HGNC Symbol;Acc:HGNC:25948]
ENSG00000049283	0.207552	6.25748	7.61575	7.84867e-09	6.04537e-08	9.34429	EPN3	protein_coding	55040	epsin 3 [Source:HGNC Symbol;Acc:HGNC:18235]
ENSG00000280927	0.617061	2.82094	7.36004	1.6315e-08	1.18262e-07	9.34271	CTBP1-AS	lncRNA	285463	CTBP1 antisense RNA [Source:HGNC Symbol;Acc:HGNC:48337]
ENSG00000112039	-0.380661	4.19832	-7.47008	1.18976e-08	8.82442e-08	9.3425	FANCE	protein_coding	2178	FA complementation group E [Source:HGNC Symbol;Acc:HGNC:3586]
ENSG00000077585	0.443048	3.78187	7.43394	1.31959e-08	9.7154e-08	9.33567	GPR137B	protein_coding	7107	G protein-coupled receptor 137B [Source:HGNC Symbol;Acc:HGNC:11862]
ENSG00000102743	0.272017	5.17673	7.54511	9.6004e-09	7.26052e-08	9.33455	SLC25A15	protein_coding	10166	solute carrier family 25 member 15 [Source:HGNC Symbol;Acc:HGNC:10985]
ENSG00000155463	-0.171618	7.22415	-7.64908	7.13853e-09	5.5439e-08	9.32987	OXA1L	protein_coding	5018	OXA1L mitochondrial inner membrane protein [Source:HGNC Symbol;Acc:HGNC:8526]
ENSG00000121964	0.54171	3.37076	7.39776	1.46394e-08	1.06994e-07	9.32835	GTDC1	protein_coding	79712	glycosyltransferase like domain containing 1 [Source:HGNC Symbol;Acc:HGNC:20887]
ENSG00000181938	-0.412662	3.93887	-7.44278	1.28655e-08	9.49079e-08	9.32708	GINS3	protein_coding	64785	GINS complex subunit 3 [Source:HGNC Symbol;Acc:HGNC:25851]
ENSG00000129810	-0.276616	4.68592	-7.5031	1.08251e-08	8.10907e-08	9.3219	SGO1	protein_coding	151648	shugoshin 1 [Source:HGNC Symbol;Acc:HGNC:25088]
ENSG00000155393	-0.313247	4.5816	-7.49366	1.11214e-08	8.30616e-08	9.31896	HEATR3	protein_coding	55027	HEAT repeat containing 3 [Source:HGNC Symbol;Acc:HGNC:26087]
ENSG00000181666	0.260074	5.26416	7.54468	9.61221e-09	7.26579e-08	9.31324	ZNF875	protein_coding	284459	zinc finger protein 875 [Source:HGNC Symbol;Acc:HGNC:4928]
ENSG00000131725	0.31253	5.14941	7.53518	9.87652e-09	7.44683e-08	9.31117	WDR44	protein_coding	54521	WD repeat domain 44 [Source:HGNC Symbol;Acc:HGNC:30512]
ENSG00000156234	1.36697	0.220422	7.30552	1.90866e-08	1.36141e-07	9.3046	CXCL13	protein_coding	10563	C-X-C motif chemokine ligand 13 [Source:HGNC Symbol;Acc:HGNC:10639]
ENSG00000131374	-0.198491	7.03247	-7.62717	7.59758e-09	5.87609e-08	9.28599	TBC1D5	protein_coding	9779	TBC1 domain family member 5 [Source:HGNC Symbol;Acc:HGNC:19166]
[truncated: 6,411 more rows]

## Sheet: GSEA analysis
GO terms (MSigDB) that were significantly enriched (FDR < 0.01) in DECR2 knockdown cells and visualised in the gene network analysis
GO_Pathway	SIZE	NES	P-value	FDR	Direction
GOBP_THIOESTER_METABOLIC_PROCESS	70	2.35857	0	0	UP
GOBP_CYTOPLASMIC_TRANSLATION	142	2.33576	0	0	UP
GOBP_XENOBIOTIC_METABOLIC_PROCESS	49	2.33167	0	0	UP
GOBP_NUCLEOSIDE_BISPHOSPHATE_METABOLIC_PROCESS	93	2.29107	0	0	UP
GOBP_ISOPRENOID_BIOSYNTHETIC_PROCESS	20	2.28907	0	0	UP
GOBP_ISOPRENOID_METABOLIC_PROCESS	63	2.26864	0	0	UP
GOBP_ACETYL_COA_METABOLIC_PROCESS	29	2.25851	0	0	UP
GOBP_ANTIBACTERIAL_HUMORAL_RESPONSE	18	2.23768	0	0	UP
GOBP_FATTY_ACID_DERIVATIVE_METABOLIC_PROCESS	45	2.15424	0	0.00087409	UP
GOBP_FATTY_ACID_METABOLIC_PROCESS	256	2.15196	0	0.000873144	UP
GOBP_MONOCARBOXYLIC_ACID_METABOLIC_PROCESS	385	2.13234	0	0.00158693	UP
GOBP_BRANCHED_CHAIN_AMINO_ACID_METABOLIC_PROCESS	23	2.12737	0	0.0016002	UP
GOBP_BRANCHED_CHAIN_AMINO_ACID_CATABOLIC_PROCESS	20	2.08652	0	0.00296019	UP
GOBP_ANTIMICROBIAL_HUMORAL_RESPONSE	30	2.06847	0	0.00344125	UP
GOBP_TERPENOID_METABOLIC_PROCESS	47	2.04628	0	0.00479487	UP
GOBP_ANTIMICROBIAL_HUMORAL_IMMUNE_RESPONSE_MEDIATED_BY_ANTIMICROBIAL_PEPTIDE	21	2.03058	0	0.00586421	UP
GOBP_ALCOHOL_METABOLIC_PROCESS	233	2.02915	0	0.00562315	UP
GOBP_CELLULAR_AMINO_ACID_CATABOLIC_PROCESS	75	2.00956	0	0.007504	UP
GOBP_THIOESTER_BIOSYNTHETIC_PROCESS	35	1.99722	0	0.00906001	UP
GOBP_MITOCHONDRIAL_ELECTRON_TRANSPORT_NADH_TO_UBIQUINONE	48	1.99012	0	0.00987635	UP
GOBP_DNA_DEPENDENT_DNA_REPLICATION	152	-2.78769	0	0	DOWN
GOBP_DNA_REPLICATION	259	-2.54748	0	0	DOWN
GOBP_SISTER_CHROMATID_SEGREGATION	185	-2.50373	0	0	DOWN
GOBP_MITOTIC_SISTER_CHROMATID_SEGREGATION	156	-2.49862	0	0	DOWN
GOBP_CHROMOSOME_SEGREGATION	298	-2.48951	0	0	DOWN
GOBP_CELL_CYCLE_DNA_REPLICATION	40	-2.4417	0	0	DOWN
GOBP_DNA_REPAIR	484	-2.43733	0	0	DOWN
GOBP_NUCLEAR_CHROMOSOME_SEGREGATION	240	-2.4298	0	0	DOWN
GOBP_DOUBLE_STRAND_BREAK_REPAIR	250	-2.35831	0	0	DOWN
GOBP_REGULATION_OF_DNA_DEPENDENT_DNA_REPLICATION	47	-2.35606	0	0	DOWN
GOBP_RECOMBINATIONAL_REPAIR	153	-2.34161	0	0	DOWN
GOBP_DNA_REPLICATION_INITIATION	36	-2.34106	0	0	DOWN
GOBP_DNA_GEOMETRIC_CHANGE	93	-2.33597	0	0	DOWN
GOBP_DNA_UNWINDING_INVOLVED_IN_DNA_REPLICATION	22	-2.32809	0	0	DOWN
GOBP_MITOTIC_NUCLEAR_DIVISION	253	-2.30631	0	0	DOWN
GOBP_ORGANELLE_FISSION	391	-2.29808	0	0	DOWN
GOBP_REGULATION_OF_CHROMOSOME_SEGREGATION	79	-2.28299	0	0	DOWN
GOBP_DNA_RECOMBINATION	266	-2.26568	0	0	DOWN
GOBP_DNA_DEPENDENT_DNA_REPLICATION_MAINTENANCE_OF_FIDELITY	46	-2.2598	0	0	DOWN
GOBP_PROTEIN_LOCALIZATION_TO_CHROMOSOME_CENTROMERIC_REGION	25	-2.25754	0	0	DOWN
GOBP_CHROMOSOME_LOCALIZATION	74	-2.24478	0	0.000104789	DOWN
GOBP_PROTEIN_LOCALIZATION_TO_CHROMOSOME	88	-2.23321	0	0.000100026	DOWN
GOBP_MEIOTIC_CELL_CYCLE	177	-2.22054	0	0.000143275	DOWN
GOBP_REGULATION_OF_CHROMOSOME_ORGANIZATION	198	-2.21423	0	0.000137305	DOWN
GOBP_PROTEIN_LOCALIZATION_TO_CONDENSED_CHROMOSOME	19	-2.21419	0	0.000131813	DOWN
GOBP_CHROMOSOME_SEPARATION	84	-2.19872	0	0.000168271	DOWN
GOBP_MITOTIC_SPINDLE_ASSEMBLY	64	-2.18452	0	0.000242974	DOWN
GOBP_REPLICATION_FORK_PROCESSING	39	-2.17676	0	0.000273592	DOWN
GOBP_DNA_STRAND_ELONGATION	36	-2.16821	0	0.000302355	DOWN
GOBP_MITOTIC_METAPHASE_PLATE_CONGRESSION	50	-2.16624	0	0.00032918	DOWN
GOBP_METAPHASE_ANAPHASE_TRANSITION_OF_CELL_CYCLE	59	-2.16233	0	0.00042491	DOWN
GOBP_METAPHASE_PLATE_CONGRESSION	61	-2.1623	0	0.000411631	DOWN
GOBP_MEIOTIC_CELL_CYCLE_PROCESS	138	-2.16215	0	0.000399158	DOWN
GOBP_CENTROMERE_COMPLEX_ASSEMBLY	31	-2.15926	0	0.000387418	DOWN
GOBP_NEGATIVE_REGULATION_OF_CHROMOSOME_ORGANIZATION	81	-2.15856	0	0.000376349	DOWN
GOBP_REGULATION_OF_CHROMOSOME_SEPARATION	64	-2.14505	0	0.000459256	DOWN
GOBP_BASE_EXCISION_REPAIR	42	-2.12541	0	0.00077842	DOWN
GOBP_SPINDLE_ASSEMBLY	114	-2.11941	0	0.000845013	DOWN
GOBP_NEGATIVE_REGULATION_OF_METAPHASE_ANAPHASE_TRANSITION_OF_CELL_CYCLE	38	-2.11654	0	0.000907952	DOWN
GOBP_DNA_BIOSYNTHETIC_PROCESS	172	-2.11367	0	0.000995805	DOWN
GOBP_REGULATION_OF_DNA_METABOLIC_PROCESS	342	-2.10378	0	0.00132432	DOWN
GOBP_NEGATIVE_REGULATION_OF_MITOTIC_CELL_CYCLE_PHASE_TRANSITION	142	-2.09994	0	0.0013729	DOWN
GOBP_REGULATION_OF_MITOTIC_SISTER_CHROMATID_SEGREGATION	41	-2.09832	0	0.00134097	DOWN
GOBP_KINETOCHORE_ORGANIZATION	23	-2.09133	0	0.00153639	DOWN
GOBP_REGULATION_OF_DNA_REPLICATION	116	-2.09105	0	0.00152713	DOWN
GOBP_MEIOSIS_I_CELL_CYCLE_PROCESS	87	-2.0838	0	0.00163687	DOWN
GOBP_SISTER_CHROMATID_COHESION	56	-2.0747	0	0.00202854	DOWN
GOBP_CELL_CYCLE_CHECKPOINT_SIGNALING	159	-2.06836	0	0.00228364	DOWN
GOBP_HISTONE_PHOSPHORYLATION	39	-2.06222	0	0.00246348	DOWN
GOBP_NEGATIVE_REGULATION_OF_CELL_CYCLE_PHASE_TRANSITION	205	-2.04686	0	0.00292682	DOWN
GOBP_POSITIVE_REGULATION_OF_DNA_METABOLIC_PROCESS	202	-2.04143	0	0.00317291	DOWN
GOBP_NEGATIVE_REGULATION_OF_CELL_CYCLE_PROCESS	240	-2.03921	0	0.00319689	DOWN
GOBP_CHROMOSOME_ORGANIZATION_INVOLVED_IN_MEIOTIC_CELL_CYCLE	46	-2.03344	0	0.00342972	DOWN
GOBP_DNA_STRAND_ELONGATION_INVOLVED_IN_DNA_REPLICATION	15	-2.02424	0	0.00377745	DOWN
GOBP_DNA_MODIFICATION	82	-2.02245	0	0.00384863	DOWN
GOBP_MEIOTIC_CHROMOSOME_SEGREGATION	63	-2.01926	0	0.00395866	DOWN
GOBP_REGULATION_OF_DNA_REPAIR	144	-2.00904	0	0.00445238	DOWN
GOBP_TELOMERE_MAINTENANCE	126	-2.00703	0	0.00452863	DOWN
GOBP_HOMOLOGOUS_RECOMBINATION	43	-2.00564	0	0.0045653	DOWN
GOBP_MITOTIC_CELL_CYCLE_PHASE_TRANSITION	359	-2.00198	0	0.00480411	DOWN
GOBP_CELLULAR_RESPONSE_TO_VITAMIN	16	-1.99925	0	0.0050175	DOWN
GOBP_REGULATION_OF_CELL_CYCLE_PHASE_TRANSITION	332	-1.99641	0	0.0052766	DOWN
GOBP_REGULATION_OF_MITOTIC_CELL_CYCLE_PHASE_TRANSITION	255	-1.99597	0	0.00524614	DOWN
GOBP_ATTACHMENT_OF_SPINDLE_MICROTUBULES_TO_KINETOCHORE	35	-1.99161	0	0.0054602	DOWN
GOBP_TYPE_I_INTERFERON_PRODUCTION	73	-1.99103	0	0.00541021	DOWN
GOBP_CELL_CYCLE_PHASE_TRANSITION	439	-1.98657	0	0.00569396	DOWN
GOBP_SPINDLE_ORGANIZATION	179	-1.97402	0	0.00681394	DOWN
GOBP_MICROTUBULE_CYTOSKELETON_ORGANIZATION_INVOLVED_IN_MITOSIS	138	-1.9707	0	0.00713722	DOWN
GOBP_POSITIVE_REGULATION_OF_TRANSCRIPTION_FROM_RNA_POLYMERASE_II_PROMOTER_IN_RESPONSE_TO_STRESS	21	-1.96981	0	0.00717919	DOWN
GOBP_REGULATION_OF_NUCLEAR_DIVISION	103	-1.9662	0	0.00736425	DOWN
GOBP_MITOTIC_CELL_CYCLE_CHECKPOINT_SIGNALING	122	-1.96537	0	0.00741629	DOWN
GOBP_POSITIVE_REGULATION_OF_CELL_CYCLE_PROCESS	184	-1.964	0	0.00746816	DOWN
GOBP_POSITIVE_REGULATION_OF_CELL_CYCLE	250	-1.95885	0	0.00792909	DOWN
GOBP_NUCLEAR_ENVELOPE_ORGANIZATION	52	-1.9551	0	0.0081974	DOWN
GOBP_NEGATIVE_REGULATION_OF_MITOTIC_CELL_CYCLE	181	-1.94848	0	0.00878383	DOWN
GOBP_MICROTUBULE_ORGANIZING_CENTER_ORGANIZATION	135	-1.94637	0	0.0090335	DOWN
GOBP_REGULATION_OF_SPINDLE_ORGANIZATION	41	-1.93694	0	0.00991753	DOWN
